# Supplementary material for: Integrated Transcriptome and Metabolome Analysis Reveals Molecular Mechanisms Underlying Resistance to Phytophthora Root Rot
Source: Plants (Basel). 2024 Jun 19;13(12):1705. doi: 10.3390/plants13121705 (PMC11207509; doi:10.3390/plants13121705)
Supplement: Supplementary file 1 [file plants-13-01705-s001.zip]

Archive with 2 entries (2 files):
- Supplementary Figure S1-S11.pdf
- Supplementary Table S1-S27.xlsx
