# Supplementary material for: Integrated Transcriptome and Metabolome Analysis Reveals Molecular Mechanisms Underlying Resistance to Phytophthora Root Rot
Source: Plants (Basel). 2024 Jun 19;13(12):1705. doi: 10.3390/plants13121705 (PMC11207509; doi:10.3390/plants13121705)
Supplement: Supplementary file 1 [file plants-13-01705-s001.zip › Supplementary Table S1-S27.xlsx]

## Sheet: Table S1
Table S1. Summary of base quality before and after filtering and the number of mapped reads to the reference genome
Sample		Before Filter					After Filter
	RawData(bp)	BF_Q20(%)	BF_Q30(%)	BF_N(%)	BF_GC(%)	CleanData(bp)	AF_Q20(%)	AF_Q30(%)	AF_N(%)	AF_GC(%)	Total	Unmapped(%)	Unique_Mapped(%)	Multiple_Mapped(%)	Total_Mapped(%)
WT12h-1	7360194900	7179169153 (97.54%)	6858356032 (93.18%)	49756 (0.00%)	3290152777 (44.70%)	7309110724	7139515736 (97.68%)	6823229764 (93.35%)	49093 (0.00%)	3262674902 (44.64%)	48614736	1454617 (2.99%)	45766437 (94.14%)	1393682 (2.87%)	47160119 (97.01%)
WT12h-2	7940955900	7759071451 (97.71%)	7424805922 (93.50%)	55069 (0.00%)	3559698520 (44.83%)	7888462481	7717536482 (97.83%)	7387761106 (93.65%)	54513 (0.00%)	3531418692 (44.77%)	52389012	1452017 (2.77%)	49389140 (94.27%)	1547855 (2.95%)	50936995 (97.23%)
WT12h-3	7738679700	7543543041 (97.48%)	7202106016 (93.07%)	53422 (0.00%)	3477636207 (44.94%)	7671914581	7489506218 (97.62%)	7153764411 (93.25%)	52719 (0.00%)	3441857482 (44.86%)	51013060	1543746 (3.03%)	47952290 (94.00%)	1517024 (2.97%)	49469314 (96.97%)
WT24h-1	6520701900	6371622971 (97.71%)	6095683755 (93.48%)	39980 (0.00%)	2935567981 (45.02%)	6481573984	6341083218 (97.83%)	6068623289 (93.63%)	39186 (0.00%)	2914821975 (44.97%)	43185244	1245939 (2.89%)	40371816 (93.49%)	1567489 (3.63%)	41939305 (97.11%)
WT24h-2	6579615300	6403809312 (97.33%)	6095044927 (92.64%)	40664 (0.00%)	2943940345 (44.74%)	6537514505	6371764468 (97.46%)	6066971265 (92.80%)	39746 (0.00%)	2921441779 (44.69%)	43552764	1397449 (3.21%)	40889262 (93.88%)	1266053 (2.91%)	42155315 (96.79%)
WT24h-3	6011539800	5844341123 (97.22%)	5553380757 (92.38%)	36901 (0.00%)	2701589933 (44.94%)	5967740155	5810373376 (97.36%)	5523376334 (92.55%)	35818 (0.00%)	2678252784 (44.88%)	39745216	1274738 (3.21%)	37235958 (93.69%)	1234520 (3.11%)	38470478 (96.79%)
WT36h-1	5807040600	5668590220 (97.62%)	5414025581 (93.23%)	35631 (0.00%)	2571220163 (44.28%)	5775887562	5644978886 (97.73%)	5393345927 (93.38%)	34836 (0.00%)	2554825119 (44.23%)	38393704	1022385 (2.66%)	36620772 (95.38%)	750547 (1.95%)	37371319 (97.34%)
WT36h-2	6774390900	6605247883 (97.50%)	6301748414 (93.02%)	39932 (0.00%)	3001406578 (44.31%)	6728877437	6570030840 (97.64%)	6270688416 (93.19%)	39031 (0.00%)	2978140303 (44.26%)	44861830	1623560 (3.62%)	42323808 (94.34%)	914462 (2.04%)	43238270 (96.38%)
WT36h-3	6461935500	6210844491 (96.11%)	5829032882 (90.21%)	75882 (0.00%)	2866442493 (44.36%)	6400519602	6165298085 (96.32%)	5790389614 (90.47%)	74365 (0.00%)	2836585696 (44.32%)	42661430	2073091 (4.86%)	39775197 (93.23%)	813142 (1.91%)	40588339 (95.14%)
OE12h-1	5437380600	5313311917 (97.72%)	5086981284 (93.56%)	33692 (0.00%)	2427742298 (44.65%)	5397752641	5280957762 (97.84%)	5057811766 (93.70%)	33439 (0.00%)	2406597532 (44.59%)	35910400	955733 (2.66%)	33941808 (94.52%)	1012859 (2.82%)	34954667 (97.34%)
OE12h-2	7677855900	7491227938 (97.57%)	7159205265 (93.24%)	53595 (0.00%)	3426319307 (44.63%)	7627865744	7451665421 (97.69%)	7123972347 (93.39%)	53120 (0.00%)	3399269031 (44.56%)	50711926	1466216 (2.89%)	47694881 (94.05%)	1550829 (3.06%)	49245710 (97.11%)
OE12h-3	6883266000	6708985515 (97.47%)	6401146194 (93.00%)	238665 (0.00%)	3068049634 (44.57%)	6839641418	6675275908 (97.60%)	6371328251 (93.15%)	118753 (0.00%)	3045129876 (44.52%)	45501762	1335111 (2.93%)	42838709 (94.15%)	1327942 (2.92%)	44166651 (97.07%)
OE24h-1	7180097700	7008897125 (97.62%)	6692093243 (93.20%)	42051 (0.00%)	3263241461 (45.45%)	7138273466	6975819946 (97.72%)	6662645224 (93.34%)	41368 (0.00%)	3240962655 (45.40%)	47488840	1354939 (2.85%)	44405377 (93.51%)	1728524 (3.64%)	46133901 (97.15%)
OE24h-2	6076574100	5860509742 (96.44%)	5518293203 (90.81%)	54861 (0.00%)	2763221665 (45.47%)	6031463297	5826741083 (96.61%)	5489260969 (91.01%)	54446 (0.00%)	2739897610 (45.43%)	40141542	1472909 (3.67%)	37244000 (92.78%)	1424633 (3.55%)	38668633 (96.33%)
OE24h-3	5649417900	5517581651 (97.67%)	5273364176 (93.34%)	35180 (0.00%)	2576259113 (45.60%)	5608143210	5484127456 (97.79%)	5243330509 (93.49%)	34303 (0.00%)	2554238652 (45.55%)	37311210	1021910 (2.74%)	34802329 (93.28%)	1486971 (3.99%)	36289300 (97.26%)
OE36h-1	6176474100	6017449307 (97.43%)	5740025779 (92.93%)	211583 (0.00%)	2756921837 (44.64%)	6131182227	5982410873 (97.57%)	5709270274 (93.12%)	106841 (0.00%)	2733810544 (44.59%)	40781042	1820062 (4.46%)	37687112 (92.41%)	1273868 (3.12%)	38960980 (95.54%)
OE36h-2	6566974500	6388302299 (97.28%)	6089479332 (92.73%)	228769 (0.00%)	2929232729 (44.61%)	6518005728	6351364086 (97.44%)	6057444266 (92.93%)	112642 (0.00%)	2904930265 (44.57%)	43359464	1994634 (4.60%)	40053710 (92.38%)	1311120 (3.02%)	41364830 (95.40%)
OE36h-3	7005424200	6815403684 (97.29%)	6494982713 (92.71%)	238143 (0.00%)	3135701521 (44.76%)	6953118273	6776025630 (97.45%)	6460754432 (92.92%)	117850 (0.00%)	3109295956 (44.72%)	46229402	2113421 (4.57%)	42545303 (92.03%)	1570678 (3.40%)	44115981 (95.43%)

## Sheet: Table S2
Table S2. WT 12 h-vs-OE 12 h significantly different gene information
id	WT12h-1_count	WT12h-2_count	WT12h-3_count	OE12h-1_count	OE12h-2_count	OE12h-3_count	WT12h-1_fpkm	WT12h-2_fpkm	WT12h-3_fpkm	OE12h-1_fpkm	OE12h-2_fpkm	OE12h-3_fpkm	WT12h_mean	OE12h_mean	log2(fc)	PValue	FDR	Symbol	Description	KEGG_A_class	KEGG_B_class	Pathway	K_ID	GO Component	GO Function	GO Process	TF_family
Glyma.19G232000	48	30	53	753	1222	1063	1.916	1.103	2.005	40.581	47.137	45.515	1.67467	44.411	4.72897	3.33761e-131	1.41114e-126	ephA	XP_003554635.1 uncharacterized protein LOC100812717 [Glycine max]	-	-	-	-	-	GO:0003674//molecular_function;GO:0047570//3-oxoadipate enol-lactonase activity;GO:0047746//chlorophyllase activity;GO:0070205//2-succinyl-6-hydroxy-2,4-cyclohexadiene-1-carboxylate synthase activity	GO:0009234//menaquinone biosynthetic process;GO:0015979//photosynthesis;GO:0015996//chlorophyll catabolic process;GO:0030163//protein catabolic process;GO:0042952//beta-ketoadipate pathway	--
Glyma.10G142500	3737	3026	3643	505	618	535	52.549	39.518	49.306	9.343	8.302	7.768	47.1243	8.471	-2.47587	1.66612e-73	3.52218e-69	--	XP_014618648.1 titin isoform X1 [Glycine max]	-	-	-	-	-	-	-	--
Glyma.18G045200	146	241	259	2456	2349	1939	6.355	9.657	10.684	144.309	98.789	90.518	8.89867	111.205	3.64349	1.63683e-67	2.30684e-63	--	NP_001238525.1 OS3-like protein [Glycine max]	-	-	-	-	-	-	-	--
Glyma.11G123300	81	74	98	585	606	627	5.92	4.979	6.788	57.714	42.792	49.146	5.89567	49.884	3.08085	4.56007e-60	4.81999e-56	--	XP_025980180.1 uncharacterized protein LOC112998379 [Glycine max]	-	-	-	-	-	-	-	--
Glyma.13G208200	816	810	960	1795	2964	2401	20.292	18.541	22.624	60.253	71.213	64.033	20.4857	65.1663	1.66951	7.98381e-47	6.75111e-43	GIP2	XP_003542884.1 basic 7S globulin [Glycine max]	-	-	-	-	-	-	-	--
Glyma.01G166000	200	205	393	1600	2123	1339	10.968	10.348	20.423	118.432	112.477	78.745	13.913	103.218	2.89119	5.52666e-36	3.89445e-32	ATJ11	XP_003517172.1 chaperone protein dnaJ 11, chloroplastic [Glycine max]	-	-	-	-	-	GO:0005515//protein binding	GO:0006457//protein folding;GO:0009408//response to heat	--
Glyma.06G184300	79	84	56	282	445	483	2.74	2.682	1.841	13.204	14.914	17.968	2.421	15.362	2.66569	2.02565e-35	1.22349e-31	--	XP_006581931.1 uncharacterized protein LOC102662805 [Glycine max]	-	-	-	-	-	-	-	--
Glyma.13G301700	32	78	60	309	507	357	1.705	3.826	3.03	22.228	26.104	20.403	2.85367	22.9117	3.00519	3.55418e-31	1.87839e-27	--	NP_001234946.1 uncharacterized protein LOC100500480 [Glycine max]	-	-	-	-	-	-	-	--
Glyma.02G039000	43	24	25	206	259	235	0.663	0.341	0.365	4.286	3.857	3.885	0.456333	4.00933	3.1352	8.16255e-31	3.83458e-27	--	XP_014620297.1 uncharacterized protein LOC100815157 [Glycine max]	-	-	-	-	-	GO:0005515//protein binding	-	--
Glyma.10G274300	740	712	1022	1689	2545	2217	16.456	14.574	21.537	50.698	54.677	52.871	17.5223	52.7487	1.58994	1.60293e-30	6.77721e-27	COL16	NP_001278940.1 zinc finger protein CONSTANS-LIKE 16-like [Glycine max]	-	-	-	-	-	GO:0005096//GTPase activator activity;GO:0005515//protein binding;GO:0008270//zinc ion binding	-	C2C2-CO-like
Glyma.18G299900	116	160	132	341	639	548	2.488	3.168	2.7	9.886	13.287	12.629	2.78533	11.934	2.09916	7.91352e-30	3.04167e-26	At2g43200	XP_003551858.1 probable methyltransferase PMT19 [Glycine max]	-	-	-	-	-	GO:0008168//methyltransferase activity;GO:0008171//O-methyltransferase activity	GO:0008299//isoprenoid biosynthetic process;GO:0009086//methionine biosynthetic process;GO:0009102//biotin biosynthetic process;GO:0009234//menaquinone biosynthetic process	--
Glyma.08G207700	490	361	656	1745	2753	1605	15.216	10.319	19.305	73.145	82.595	53.451	14.9467	69.7303	2.22196	2.44199e-27	8.60393e-24	At1g80440	NP_001304473.2 F-box/kelch-repeat protein [Glycine max]	-	-	-	-	-	GO:0005515//protein binding;GO:0005524//ATP binding	-	--
Glyma.13G215000	1063	945	1234	4331	3918	3008	24.945	20.155	27.149	133	85.882	73.643	24.083	97.5083	2.01751	1.30286e-26	4.23729e-23	BAM9	XP_003542915.1 inactive beta-amylase 9 [Glycine max]	-	-	-	-	-	GO:0016161//beta-amylase activity	GO:0000272//polysaccharide catabolic process	--
Glyma.02G093200	4593	6150	7774	1438	1632	1665	102.28	125.867	163.74	43.148	35.1	39.71	130.629	39.3193	-1.73216	5.25539e-26	1.58713e-22	HSP70-4	KRH70484.1 hypothetical protein GLYMA_02G093200 [Glycine max]	Genetic Information Processing;Cellular Processes;Genetic Information Processing	Folding, sorting and degradation;Transport and catabolism;Transcription	ko04141//Protein processing in endoplasmic reticulum;ko04144//Endocytosis;ko03040//Spliceosome	K03283;K03283;K03283	-	GO:0004856//xylulokinase activity;GO:0005515//protein binding;GO:0005524//ATP binding;GO:0016773//phosphotransferase activity, alcohol group as acceptor;GO:0016787//hydrolase activity;GO:0016887//ATPase activity;GO:0051082//unfolded protein binding	GO:0005975//carbohydrate metabolic process;GO:0005997//xylulose metabolic process;GO:0006457//protein folding;GO:0006950//response to stress;GO:0008360//regulation of cell shape;GO:0042732//D-xylose metabolic process;GO:0043093//FtsZ-dependent cytokinesis	--
Glyma.07G258100	247	182	288	601	911	707	16.014	10.879	17.653	52.546	57.003	49.04	14.8487	52.863	1.83192	1.01757e-25	2.86818e-22	--	XP_003529620.1 uncharacterized protein LOC100809917 [Glycine max]	-	-	-	-	-	-	GO:0008544//epidermis development	--
Glyma.11G082500	175	202	208	476	592	473	5.828	6.192	6.557	21.398	19.048	16.893	6.19233	19.113	1.626	1.18826e-23	3.13998e-20	--	NP_001241352.1 Sec14p-like lipid-binding domain-containing protein [Glycine max]	-	-	-	-	-	-	-	--
Glyma.08G158100	214	469	240	1152	1277	1697	9.666	19.5	10.273	70.237	55.727	82.203	13.1463	69.389	2.40005	2.27836e-23	5.66642e-20	--	XP_003531457.1 uncharacterized protein LOC100305767 [Glycine max]	-	-	-	-	-	-	-	--
Glyma.01G225000	26	20	31	136	149	185	0.809	0.573	0.914	5.711	4.479	6.173	0.765333	5.45433	2.83324	1.41891e-21	3.33287e-18	ERF061	XP_003516719.1 ethylene-responsive transcription factor ERF061 [Glycine max]	-	-	-	-	-	GO:0003700//transcription factor activity, sequence-specific DNA binding	GO:0006355//regulation of transcription, DNA-templated	AP2-EREBP
Glyma.16G178800	15807	22911	19832	5800	5485	5444	282.643	377.082	336.053	139.994	94.76	104.398	331.926	113.051	-1.55389	2.21852e-21	4.93678e-18	HSP83A	XP_006599549.1 heat shock protein 83 [Glycine max]	Organismal Systems;Genetic Information Processing	Environmental adaptation;Folding, sorting and degradation	ko04626//Plant-pathogen interaction;ko04141//Protein processing in endoplasmic reticulum	K04079;K04079	-	GO:0005524//ATP binding;GO:0008705//methionine synthase activity;GO:0016887//ATPase activity;GO:0051082//unfolded protein binding	GO:0006457//protein folding;GO:0009086//methionine biosynthetic process	--
Glyma.19G014400	875	471	758	66	144	53	32.12	15.915	26.369	3.27	5.107	2.086	24.8013	3.48767	-2.83008	7.50547e-21	1.58666e-17	5MMP	XP_014626918.1 metalloendoproteinase 5-MMP [Glycine max]	-	-	-	-	GO:0031012//extracellular matrix	GO:0003824//catalytic activity;GO:0004222//metalloendopeptidase activity;GO:0008233//peptidase activity;GO:0008237//metallopeptidase activity;GO:0008270//zinc ion binding	GO:0006508//proteolysis;GO:0009847//spore germination	--
Glyma.15G142400	2318	1907	1197	339	354	244	79.624	60.296	38.965	15.718	11.748	8.988	59.6283	12.1513	-2.29488	9.78253e-21	1.96955e-17	GN1	XP_006597705.1 glucan endo-1,3-beta-glucosidase, basic isoform [Glycine max]	-	-	-	-	GO:0005575//cellular_component;GO:0005622//intracellular;GO:0005623//cell;GO:0005737//cytoplasm;GO:0005773//vacuole;GO:0043226//organelle;GO:0043227//membrane-bounded organelle;GO:0043229//intracellular organelle;GO:0043231//intracellular membrane-bounded organelle;GO:0044424//intracellular part;GO:0044444//cytoplasmic part;GO:0044464//cell part	GO:0003674//molecular_function;GO:0003824//catalytic activity;GO:0004553//hydrolase activity, hydrolyzing O-glycosyl compounds;GO:0008422//beta-glucosidase activity;GO:0015926//glucosidase activity;GO:0016787//hydrolase activity;GO:0016798//hydrolase activity, acting on glycosyl bonds;GO:0042973//glucan endo-1,3-beta-D-glucosidase activity	GO:0005975//carbohydrate metabolic process;GO:0006950//response to stress;GO:0006952//defense response;GO:0008150//biological_process;GO:0008152//metabolic process;GO:0044238//primary metabolic process;GO:0050896//response to stimulus;GO:0071704//organic substance metabolic process	--
Glyma.02G102900	90	61	101	242	386	290	2.34	1.482	2.785	9.459	10.44	8.926	2.20233	9.60833	2.12525	1.33331e-20	2.51131e-17	PUB26	RZC24308.1 U-box domain-containing protein 26 isoform A [Glycine soja]	-	-	-	-	-	GO:0004842//ubiquitin-protein transferase activity;GO:0008270//zinc ion binding	GO:0016567//protein ubiquitination	--
Glyma.20G115600	970	568	1212	2445	3974	2807	29.544	15.924	34.983	100.519	116.939	91.686	26.817	103.048	1.9421	1.36613e-20	2.51131e-17	COL16	XP_003555902.1 zinc finger protein CONSTANS-LIKE 16 [Glycine max]	-	-	-	-	-	GO:0005515//protein binding;GO:0008270//zinc ion binding	-	C2C2-CO-like
Glyma.16G043200	446	301	387	1002	1625	899	12.339	7.669	10.142	37.439	43.458	26.687	10.05	35.8613	1.83523	4.19468e-20	7.38963e-17	NAC047	XP_028206784.1 NAC transcription factor 47-like [Glycine soja]	-	-	-	-	-	GO:0003677//DNA binding	GO:0006355//regulation of transcription, DNA-templated	NAC
Glyma.02G303000	2128	2084	2348	2798	4386	4764	70.05	63.156	73.275	124.343	139.525	168.227	68.827	144.032	1.06534	2.92213e-19	4.75183e-16	FBA5	KRH73948.1 hypothetical protein GLYMA_02G303000 [Glycine max]	Metabolism;Metabolism;Metabolism;Metabolism;Metabolism;Metabolism;Metabolism;Metabolism	Global and overview maps;Global and overview maps;Global and overview maps;Global and overview maps;Carbohydrate metabolism;Energy metabolism;Carbohydrate metabolism;Carbohydrate metabolism	ko01100//Metabolic pathways;ko01110//Biosynthesis of secondary metabolites;ko01200//Carbon metabolism;ko01230//Biosynthesis of amino acids;ko00010//Glycolysis / Gluconeogenesis;ko00710//Carbon fixation in photosynthetic organisms;ko00051//Fructose and mannose metabolism;ko00030//Pentose phosphate pathway	K01623;K01623;K01623;K01623;K01623;K01623;K01623;K01623	-	GO:0004332//fructose-bisphosphate aldolase activity	GO:0006096//glycolytic process	--
Glyma.07G080300	950	916	908	301	418	380	25.732	22.838	23.307	11.005	10.939	11.038	23.959	10.994	-1.12385	5.42979e-19	8.50265e-16	TCP9	XP_003529971.1 transcription factor TCP9 [Glycine max]	-	-	-	-	-	-	-	TCP
Glyma.18G285100	168	303	414	33	22	29	6.232	10.346	14.48	1.652	0.802	1.137	10.3527	1.197	-3.11251	1.14732e-18	1.67272e-15	BAG5	XP_006603015.1 neurofilament medium polypeptide [Glycine max]	-	-	-	-	-	GO:0005515//protein binding;GO:0051087//chaperone binding	-	--
Glyma.18G289600	24	16	25	103	180	116	0.525	0.322	0.519	3.044	3.807	2.723	0.455333	3.19133	2.80916	5.04716e-18	7.11313e-15	HSC-2	XP_003552695.1 heat shock cognate 70 kDa protein 2 [Glycine max]	Genetic Information Processing;Cellular Processes;Genetic Information Processing	Folding, sorting and degradation;Transport and catabolism;Transcription	ko04141//Protein processing in endoplasmic reticulum;ko04144//Endocytosis;ko03040//Spliceosome	K03283;K03283;K03283	-	GO:0004856//xylulokinase activity;GO:0005515//protein binding;GO:0005524//ATP binding;GO:0016773//phosphotransferase activity, alcohol group as acceptor;GO:0016887//ATPase activity;GO:0051082//unfolded protein binding	GO:0005975//carbohydrate metabolic process;GO:0005997//xylulose metabolic process;GO:0006457//protein folding;GO:0006950//response to stress;GO:0008360//regulation of cell shape;GO:0042732//D-xylose metabolic process;GO:0043093//FtsZ-dependent cytokinesis	--
Glyma.02G226700	349	324	220	0	0	0	8.53	7.618	5.043	0	0	0	7.06367	0.001	-12.7862	6.33949e-18	8.64625e-15	ELP5	XP_003519251.2 elongator complex protein 5 [Glycine max]	-	-	-	-	GO:0033588//Elongator holoenzyme complex	-	GO:0002098//tRNA wobble uridine modification	--
Glyma.18G228700	131	172	88	368	458	688	2.325	2.921	1.479	9.148	8.08	13.463	2.24167	10.2303	2.19021	6.80488e-18	8.99095e-15	At4g22990	XP_006602776.1 SPX domain-containing membrane protein At4g22990 isoform X1 [Glycine max]	-	-	-	-	GO:0016021//integral component of membrane	GO:0016987//sigma factor activity;GO:0022857//transmembrane transporter activity	GO:0006352//DNA-templated transcription, initiation;GO:0055085//transmembrane transport	--
MSTRG.18838	1256	399	1273	0	0	0	49.763	14.759	47.963	0	0	0	37.495	0.001	-15.1944	7.77389e-18	9.96e-15	UBP13	Ubiquitin carboxyl-terminal hydrolase 13 [Glycine soja]	-	-	-	-	-	GO:0070011//peptidase activity, acting on L-amino acid peptides	GO:0019941//modification-dependent protein catabolic process	--
Glyma.06G077200	568	467	679	884	1348	1217	24.156	18.291	27.393	50.773	55.416	55.521	23.28	53.9033	1.21128	3.48819e-17	4.21373e-14	--	XP_003526458.1 uncharacterized protein LOC100776044 [Glycine max]	-	-	-	-	-	-	-	--
Glyma.17G258200	9077	8336	9066	1812	4256	2836	577.609	488.272	546.712	155.64	261.654	193.536	537.531	203.61	-1.40054	5.5575e-17	6.52697e-14	GASA1	NP_001237019.2 gibberellin-regulated protein 29 precursor [Glycine max]	-	-	-	-	-	-	-	--
Glyma.13G138600	6749	5789	10788	1885	2741	2123	317.683	250.825	481.224	119.767	124.651	107.169	349.911	117.196	-1.57807	1.04618e-16	1.19548e-13	PCUBI4-1	XP_006381473.2 polyubiquitin 3 [Populus trichocarpa]	-	-	-	-	GO:0005576//extracellular region	GO:0003980//UDP-glucose:glycoprotein glucosyltransferase activity;GO:0005515//protein binding;GO:0008168//methyltransferase activity	GO:0006289//nucleotide-excision repair;GO:0006364//rRNA processing;GO:0006486//protein glycosylation;GO:0009405//pathogenesis;GO:0031639//plasminogen activation	--
Glyma.01G025800	163	117	127	282	416	347	2.512	1.66	1.855	5.866	6.193	5.735	2.009	5.93133	1.56188	1.40909e-16	1.5678e-13	--	KRH74522.1 hypothetical protein GLYMA_01G025800 [Glycine max]	-	-	-	-	-	GO:0005515//protein binding	-	--
Glyma.20G070100	91	69	34	239	385	273	4.107	2.866	1.454	14.558	16.786	13.212	2.809	14.852	2.40253	2.53322e-16	2.74627e-13	ERF106	NP_001235847.2 DNA-binding domain-containing protein [Glycine max]	-	-	-	-	-	GO:0003700//transcription factor activity, sequence-specific DNA binding	GO:0006355//regulation of transcription, DNA-templated	AP2-EREBP
Glyma.19G237000	299	300	366	49	105	86	3.806	3.515	4.415	0.842	1.291	1.175	3.912	1.10267	-1.82691	3.06545e-16	3.2187e-13	At5g27410	RZB49448.1 Branched-chain-amino-acid aminotransferase-like protein 2 isoform A [Glycine soja]	-	-	-	-	-	GO:0003824//catalytic activity;GO:0004084//branched-chain-amino-acid transaminase activity;GO:0008696//4-amino-4-deoxychorismate lyase activity;GO:0047810//D-alanine:2-oxoglutarate aminotransferase activity	GO:0008153//para-aminobenzoic acid biosynthetic process;GO:0009082//branched-chain amino acid biosynthetic process;GO:0009396//folic acid-containing compound biosynthetic process;GO:0019480//L-alanine oxidation to pyruvate via D-alanine	--
Glyma.03G044300	496	375	471	108	93	123	28.271	19.675	25.441	8.309	5.121	7.518	24.4623	6.98267	-1.80871	3.12594e-16	3.2187e-13	DIR19	XP_028224379.1 dirigent protein 22-like [Glycine soja]	-	-	-	-	-	-	-	--
Glyma.07G007000	1490	1446	1421	523	626	479	25.75	23.258	23.656	12.101	10.74	9.409	24.2213	10.75	-1.17194	3.19739e-16	3.2187e-13	LOX1.4	P24095.1 RecName: Full=Seed linoleate 9S-lipoxygenase; AltName: Full=Lipoxygenase [Glycine max]	Metabolism	Lipid metabolism	ko00591//Linoleic acid metabolism	K15718	GO:0005575//cellular_component;GO:0005622//intracellular;GO:0005623//cell;GO:0005737//cytoplasm;GO:0044424//intracellular part;GO:0044464//cell part	GO:0003674//molecular_function;GO:0003824//catalytic activity;GO:0005488//binding;GO:0005515//protein binding;GO:0016491//oxidoreductase activity;GO:0016701//oxidoreductase activity, acting on single donors with incorporation of molecular oxygen;GO:0016702//oxidoreductase activity, acting on single donors with incorporation of molecular oxygen, incorporation of two atoms of oxygen;GO:0043167//ion…	GO:0006082//organic acid metabolic process;GO:0006508//proteolysis;GO:0006629//lipid metabolic process;GO:0006631//fatty acid metabolic process;GO:0006633//fatty acid biosynthetic process;GO:0008150//biological_process;GO:0008152//metabolic process;GO:0008610//lipid biosynthetic process;GO:0009058//biosynthetic process;GO:0009987//cellular process;GO:0016053//organic acid biosynthetic process;GO:…	--
Glyma.04G050300	59	19	56	222	410	206	2.733	0.81	2.458	13.879	18.347	10.232	2.00033	14.1527	2.82276	3.29365e-16	3.2385e-13	At2g25900	XP_003522232.1 zinc finger CCCH domain-containing protein 23 [Glycine max]	-	-	-	-	-	GO:0046872//metal ion binding	-	C3H
Glyma.18G289100	3256	4308	6233	1220	1538	1348	66.678	81.206	120.961	33.723	30.429	29.604	89.615	31.252	-1.51979	3.65377e-16	3.51094e-13	HSP70-4	XP_003552691.1 heat shock cognate 70 kDa protein 2 [Glycine max]	Genetic Information Processing;Cellular Processes;Genetic Information Processing	Folding, sorting and degradation;Transport and catabolism;Transcription	ko04141//Protein processing in endoplasmic reticulum;ko04144//Endocytosis;ko03040//Spliceosome	K03283;K03283;K03283	-	GO:0004856//xylulokinase activity;GO:0005515//protein binding;GO:0005524//ATP binding;GO:0016773//phosphotransferase activity, alcohol group as acceptor;GO:0016787//hydrolase activity;GO:0016887//ATPase activity;GO:0051082//unfolded protein binding	GO:0005975//carbohydrate metabolic process;GO:0005997//xylulose metabolic process;GO:0006457//protein folding;GO:0006950//response to stress;GO:0008360//regulation of cell shape;GO:0042732//D-xylose metabolic process;GO:0043093//FtsZ-dependent cytokinesis	--
Glyma.03G045400	101	74	139	3	3	5	2.247	1.52	2.918	0.085	0.071	0.13	2.22833	0.0953333	-4.54684	5.72345e-16	5.3775e-13	--	XP_028224367.1 uncharacterized protein LOC114406027 [Glycine soja]	-	-	-	-	-	GO:0008168//methyltransferase activity	GO:0009234//menaquinone biosynthetic process	--
Glyma.13G207100	243	260	332	611	750	546	13.803	13.594	17.871	46.845	41.157	33.259	15.0893	40.4203	1.42155	9.1541e-16	8.41381e-13	--	NP_001238273.2 uncharacterized protein LOC100500449 [Glycine max]	-	-	-	-	-	-	-	--
Glyma.08G223300	1221	1263	1322	435	498	351	26.159	24.907	26.84	12.579	10.308	8.064	25.9687	10.317	-1.33175	1.52775e-15	1.34569e-12	PGDH2	XP_003531770.1 D-3-phosphoglycerate dehydrogenase 2, chloroplastic [Glycine max]	Metabolism;Metabolism;Metabolism;Metabolism;Metabolism;Metabolism	Global and overview maps;Global and overview maps;Global and overview maps;Global and overview maps;Amino acid metabolism;Amino acid metabolism	ko01100//Metabolic pathways;ko01110//Biosynthesis of secondary metabolites;ko01200//Carbon metabolism;ko01230//Biosynthesis of amino acids;ko00270//Cysteine and methionine metabolism;ko00260//Glycine, serine and threonine metabolism	K00058;K00058;K00058;K00058;K00058;K00058	-	GO:0003824//catalytic activity;GO:0003941//L-serine ammonia-lyase activity;GO:0004013//adenosylhomocysteinase activity;GO:0004617//phosphoglycerate dehydrogenase activity;GO:0016616//oxidoreductase activity, acting on the CH-OH group of donors, NAD or NADP as acceptor;GO:0051287//NAD binding	GO:0006094//gluconeogenesis;GO:0006564//L-serine biosynthetic process;GO:0006565//L-serine catabolic process;GO:0006730//one-carbon metabolic process;GO:0030436//asexual sporulation;GO:0055114//oxidation-reduction process	--
Glyma.03G132700	45159	39716	44140	13053	19987	22551	1700.87	1376.91	1575.47	663.605	727.293	910.873	1551.09	767.257	-1.0155	2.01801e-15	1.74126e-12	GNS1	NP_001238474.1 glucan endo-1,3-beta-glucosidase precursor [Glycine max]	-	-	-	-	-	GO:0004553//hydrolase activity, hydrolyzing O-glycosyl compounds	GO:0005975//carbohydrate metabolic process	--
Glyma.03G130900	36	22	63	162	303	181	0.518	0.291	0.859	3.146	4.212	2.793	0.556	3.38367	2.60543	2.36845e-15	2.00276e-12	SDP1	XP_003521151.2 triacylglycerol lipase SDP1 [Glycine max]	Metabolism;Metabolism;Metabolism;Metabolism;Metabolism;Metabolism;Metabolism;Metabolism;Metabolism	Global and overview maps;Global and overview maps;Lipid metabolism;Lipid metabolism;Lipid metabolism;Lipid metabolism;Lipid metabolism;Lipid metabolism;Lipid metabolism	ko01100//Metabolic pathways;ko01110//Biosynthesis of secondary metabolites;ko00564//Glycerophospholipid metabolism;ko00561//Glycerolipid metabolism;ko00592//alpha-Linolenic acid metabolism;ko00100//Steroid biosynthesis;ko00591//Linoleic acid metabolism;ko00565//Ether lipid metabolism;ko00590//Arachidonic acid metabolism	K14674;K14674;K14674;K14674;K14674;K14674;K14674;K14674;K14674	-	GO:0004806//triglyceride lipase activity	GO:0006629//lipid metabolic process	--
Glyma.01G191200	164	136	134	282	360	474	6.07	4.633	4.7	14.089	12.873	18.814	5.13433	15.2587	1.57138	3.06517e-15	2.54109e-12	KAI2	XP_003517326.1 probable esterase KAI2 [Glycine max]	-	-	-	-	-	GO:0003674//molecular_function;GO:0003824//catalytic activity;GO:0047570//3-oxoadipate enol-lactonase activity;GO:0070205//2-succinyl-6-hydroxy-2,4-cyclohexadiene-1-carboxylate synthase activity	GO:0009102//biotin biosynthetic process;GO:0009234//menaquinone biosynthetic process;GO:0015979//photosynthesis;GO:0030163//protein catabolic process;GO:0042952//beta-ketoadipate pathway	--
Glyma.13G076900	1053	1137	840	318	418	371	23.814	23.669	18.003	9.708	9.133	8.998	21.8287	9.27967	-1.23408	4.17435e-15	3.39407e-12	AAO	XP_003543137.1 L-ascorbate oxidase [Glycine max]	Metabolism;Metabolism	Global and overview maps;Carbohydrate metabolism	ko01100//Metabolic pathways;ko00053//Ascorbate and aldarate metabolism	K00423;K00423	-	GO:0005375//copper ion transmembrane transporter activity;GO:0005507//copper ion binding;GO:0009055//electron carrier activity;GO:0016491//oxidoreductase activity;GO:0050304//nitrous-oxide reductase activity	GO:0006825//copper ion transport;GO:0015979//photosynthesis;GO:0019333//denitrification pathway;GO:0055114//oxidation-reduction process	--
Glyma.08G271402	109	112	133	206	325	299	4.559	4.312	5.272	11.631	13.134	13.412	4.71433	12.7257	1.43262	7.45165e-15	5.72829e-12	--	AFK46104.1 unknown [Lotus japonicus]	-	-	-	-	-	GO:0003824//catalytic activity	GO:0009058//biosynthetic process	--
Glyma.18G094600	251	248	319	666	558	746	14.629	13.304	17.619	52.393	31.419	46.626	15.184	43.4793	1.51778	8.46241e-15	6.38912e-12	HSP22	XP_003551876.1 small heat shock protein, chloroplastic [Glycine max]	Genetic Information Processing	Folding, sorting and degradation	ko04141//Protein processing in endoplasmic reticulum	K13993	-	GO:0008191//metalloendopeptidase inhibitor activity	-	--
Glyma.13G361700	1611	1744	1590	620	750	563	46.045	45.883	43.066	23.92	20.71	17.257	44.998	20.629	-1.12519	1.17359e-14	8.70513e-12	LE	XP_003543662.1 gibberellin 3-beta-dioxygenase 1 [Glycine max]	Metabolism;Metabolism;Metabolism	Global and overview maps;Global and overview maps;Metabolism of terpenoids and polyketides	ko01100//Metabolic pathways;ko01110//Biosynthesis of secondary metabolites;ko00904//Diterpenoid biosynthesis	K04124;K04124;K04124	-	GO:0016491//oxidoreductase activity	GO:0055114//oxidation-reduction process	--
Glyma.13G360600	138	108	141	356	460	279	1.821	1.312	1.764	6.342	5.865	3.949	1.63233	5.38533	1.7221	1.31834e-14	9.61021e-12	At1g80440	XP_003543655.1 F-box/kelch-repeat protein At1g80440 [Glycine max]	-	-	-	-	-	GO:0005515//protein binding	-	--
Glyma.11G208700	156	119	296	2088	2186	1424	7.092	4.98	12.752	128.129	96.012	69.425	8.27467	97.8553	3.56388	1.58341e-14	1.13469e-11	--	NP_001345464.1 OXS3-like protein [Glycine max]	-	-	-	-	-	-	-	--
Glyma.10G013700	139	102	132	301	340	646	3.905	2.638	3.514	11.414	9.228	19.462	3.35233	13.368	1.99555	1.61333e-14	1.13686e-11	--	NP_001236412.1 uncharacterized protein LOC100306535 [Glycine max]	-	-	-	-	GO:0042729//DASH complex;GO:0072686//mitotic spindle	GO:0003700//transcription factor activity, sequence-specific DNA binding;GO:0008270//zinc ion binding;GO:0043565//sequence-specific DNA binding	GO:0006355//regulation of transcription, DNA-templated;GO:0007052//mitotic spindle organization	--
Glyma.15G105500	399	393	461	692	806	729	11.404	10.339	12.487	26.697	22.257	22.345	11.41	23.7663	1.05862	1.80455e-14	1.2468e-11	--	NP_001236210.1 uncharacterized protein LOC100526935 [Glycine max]	-	-	-	-	-	-	-	--
Glyma.17G226500	211	143	332	1347	1957	1140	8.237	5.139	12.283	70.981	73.812	47.728	8.553	64.1737	2.90748	2.9013e-14	1.9471e-11	--	KRH05419.1 hypothetical protein GLYMA_17G226500 [Glycine max]	-	-	-	-	-	-	-	--
Glyma.06G275500	273	246	281	581	621	501	12.197	10.117	11.897	35.037	26.805	24.004	11.4037	28.6153	1.32729	4.07807e-14	2.62796e-11	--	NP_001304405.2 uncharacterized protein LOC100800312 [Glycine max]	-	-	-	-	-	-	-	--
Glyma.12G014400	474	776	556	970	1617	1217	14.536	21.905	16.158	40.152	47.908	40.024	17.533	42.6947	1.28398	5.77469e-14	3.5905e-11	CDI	XP_003540030.1 protein CDI [Glycine max]	-	-	-	-	-	GO:0016757//transferase activity, transferring glycosyl groups	-	--
Glyma.06G297600	137	235	150	329	486	507	9.348	14.797	9.702	30.381	32.121	37.18	11.2823	33.2273	1.55831	7.1048e-14	4.35349e-11	--	XP_003527454.1 uncharacterized protein LOC100817911 [Glycine max]	-	-	-	-	-	-	-	--
Glyma.07G149400	219	408	308	571	836	1186	6.478	11.108	8.633	22.797	23.89	37.621	8.73967	28.1027	1.68506	8.91877e-14	5.31106e-11	At1g32780	XP_003530282.2 alcohol dehydrogenase-like 4 [Glycine max]	Metabolism;Metabolism;Metabolism;Metabolism;Metabolism	Global and overview maps;Global and overview maps;Carbohydrate metabolism;Lipid metabolism;Amino acid metabolism	ko01100//Metabolic pathways;ko01110//Biosynthesis of secondary metabolites;ko00010//Glycolysis / Gluconeogenesis;ko00071//Fatty acid degradation;ko00350//Tyrosine metabolism	K00001;K00001;K00001;K00001;K00001	-	GO:0004013//adenosylhomocysteinase activity;GO:0004024//alcohol dehydrogenase activity, zinc-dependent;GO:0008270//zinc ion binding;GO:0008743//L-threonine 3-dehydrogenase activity;GO:0016491//oxidoreductase activity;GO:0016616//oxidoreductase activity, acting on the CH-OH group of donors, NAD or NADP as acceptor;GO:0016655//oxidoreductase activity, acting on NAD(P)H, quinone or similar compound …	GO:0006113//fermentation;GO:0006567//threonine catabolic process;GO:0006730//one-carbon metabolic process;GO:0006813//potassium ion transport;GO:0008152//metabolic process;GO:0009404//toxin metabolic process;GO:0010127//mycothiol-dependent detoxification;GO:0019439//aromatic compound catabolic process;GO:0046292//formaldehyde metabolic process;GO:0055114//oxidation-reduction process	--
Glyma.15G098100	363	305	489	2557	2483	1478	8.329	6.481	10.558	75.04	52.67	34.741	8.456	54.1503	2.67892	1.00845e-13	5.92183e-11	BAM9	NP_001236364.1 beta-amylase [Glycine max]	-	-	-	-	-	GO:0016161//beta-amylase activity	GO:0000272//polysaccharide catabolic process	--
Glyma.08G247300	318	286	316	403	648	590	7.474	6.187	7.038	12.784	14.723	14.87	6.89967	14.1257	1.03372	1.65568e-13	9.58936e-11	TCP13	XP_003530446.1 transcription factor TCP13 [Glycine max]	-	-	-	-	-	-	-	TCP
Glyma.03G242900	1765	2207	2584	700	945	580	58.94	67.84	81.773	31.553	30.488	20.771	69.5177	27.604	-1.3325	3.42076e-13	1.87831e-10	SOD1	NP_001235936.2 superoxide dismutase [Glycine max]	Cellular Processes	Transport and catabolism	ko04146//Peroxisome	K04565	GO:0030700//glycine reductase complex	GO:0030699//glycine reductase activity;GO:0046872//metal ion binding;GO:0050485//oxidoreductase activity, acting on X-H and Y-H to form an X-Y bond, with a disulfide as acceptor	GO:0006801//superoxide metabolic process;GO:0055114//oxidation-reduction process	--
Glyma.16G042000	843	1154	957	265	396	453	37.257	46.946	40.081	15.809	16.908	21.47	41.428	18.0623	-1.19762	4.09903e-13	2.22189e-10	At3g03980	XP_003548755.1 NADPH-dependent aldehyde reductase-like protein, chloroplastic [Glycine max]	Metabolism;Metabolism;Metabolism;Metabolism;Metabolism	Global and overview maps;Global and overview maps;Global and overview maps;Lipid metabolism;Metabolism of cofactors and vitamins	ko01100//Metabolic pathways;ko01110//Biosynthesis of secondary metabolites;ko01212//Fatty acid metabolism;ko00061//Fatty acid biosynthesis;ko00780//Biotin metabolism	K00059;K00059;K00059;K00059;K00059	-	GO:0003674//molecular_function;GO:0003824//catalytic activity;GO:0004316//3-oxoacyl-[acyl-carrier-protein] reductase (NADPH) activity;GO:0004757//sepiapterin reductase activity;GO:0008667//2,3-dihydro-2,3-dihydroxybenzoate dehydrogenase activity;GO:0008678//2-deoxy-D-gluconate 3-dehydrogenase activity;GO:0008831//dTDP-4-dehydrorhamnose reductase activity;GO:0016491//oxidoreductase activity;GO:001…	GO:0000272//polysaccharide catabolic process;GO:0006633//fatty acid biosynthetic process;GO:0006729//tetrahydrobiopterin biosynthetic process;GO:0008150//biological_process;GO:0008152//metabolic process;GO:0009243//O antigen biosynthetic process;GO:0015995//chlorophyll biosynthetic process;GO:0019305//dTDP-rhamnose biosynthetic process;GO:0055114//oxidation-reduction process	--
Glyma.02G308700	4842	4291	5018	1602	2038	1165	130.37	102.321	125.599	57.039	51.728	34.809	119.43	47.8587	-1.31931	4.99249e-13	2.67193e-10	FLA2	XP_003519683.1 fasciclin-like arabinogalactan protein 2 [Glycine max]	-	-	-	-	-	-	-	--
Glyma.06G324300	363	426	316	106	92	83	7.315	7.902	6.035	2.883	1.791	1.787	7.084	2.15367	-1.71777	5.27177e-13	2.78613e-10	CSLG1	XP_006582441.1 cellulose synthase-like protein G1 [Glycine max]	-	-	-	-	GO:0016020//membrane	GO:0016760//cellulose synthase (UDP-forming) activity	GO:0030244//cellulose biosynthetic process	--
Glyma.12G219300	1711	1660	2662	3135	4406	3803	70.136	62.65	103.393	173.45	174.479	167.162	78.7263	171.697	1.12495	5.35733e-13	2.79639e-10	LHCB3	NP_001240880.1 uncharacterized protein LOC100779387 [Glycine max]	Metabolism;Metabolism	Global and overview maps;Energy metabolism	ko01100//Metabolic pathways;ko00196//Photosynthesis - antenna proteins	K08914;K08914	-	-	-	--
Glyma.09G243300	362	478	469	133	170	133	17.807	21.655	21.862	8.831	8.079	7.016	20.4413	7.97533	-1.35787	6.07743e-13	3.13358e-10	RABD2A	NP_001238169.2 GTP binding protein [Glycine max]	-	-	-	-	-	GO:0003924//GTPase activity;GO:0005506//iron ion binding;GO:0005524//ATP binding;GO:0005525//GTP binding;GO:0018576//catechol 1,2-dioxygenase activity;GO:0043022//ribosome binding	GO:0006400//tRNA modification;GO:0006412//translation;GO:0006576//cellular biogenic amine metabolic process;GO:0008150//biological_process;GO:0009712//catechol-containing compound metabolic process;GO:0042254//ribosome biogenesis;GO:0055114//oxidation-reduction process	--
Glyma.09G078700	1240	1548	1036	1947	2465	3371	32.855	38.628	26.653	71.501	64.209	99.546	32.712	78.4187	1.26138	6.51783e-13	3.31296e-10	At3g17430	XP_003533814.1 probable sugar phosphate/phosphate translocator At1g48230 [Glycine max]	-	-	-	-	-	-	-	--
Glyma.03G070400	1829	2955	2886	852	972	946	53.267	79.216	79.651	33.493	27.349	29.546	70.7113	30.1293	-1.23077	6.58203e-13	3.31296e-10	FES1	XP_003520963.1 hsp70 nucleotide exchange factor fes1 [Glycine max]	Genetic Information Processing	Folding, sorting and degradation	ko04141//Protein processing in endoplasmic reticulum	K09562	GO:0000221//vacuolar proton-transporting V-type ATPase, V1 domain;GO:0005783//endoplasmic reticulum;GO:0030117//membrane coat	GO:0000774//adenyl-nucleotide exchange factor activity;GO:0005515//protein binding;GO:0043814//phospholactate guanylyltransferase activity;GO:0046961//proton-transporting ATPase activity, rotational mechanism	GO:0006886//intracellular protein transport;GO:0009108//coenzyme biosynthetic process;GO:0016192//vesicle-mediated transport;GO:1902600//hydrogen ion transmembrane transport	--
Glyma.17G197700	252	191	293	427	614	489	9.814	6.847	10.814	22.447	23.103	20.424	9.15833	21.9913	1.26378	7.0529e-13	3.5082e-10	--	RZB57707.1 hypothetical protein D0Y65_046392 [Glycine soja]	-	-	-	-	-	-	-	--
Glyma.18G285900	68	70	99	184	225	209	1.823	1.755	2.386	6.232	5.753	6.282	1.988	6.089	1.61489	7.80754e-13	3.82911e-10	ATXR6	XP_003552669.1 histone-lysine N-methyltransferase ATXR6 isoform X1 [Glycine max]	-	-	-	-	-	GO:0005515//protein binding	-	--
Glyma.15G184400	431	475	522	650	837	1028	10.246	10.394	11.761	20.859	19.225	26.21	10.8003	22.098	1.03284	7.8792e-13	3.82911e-10	PME32	XP_003546532.1 pectinesterase/pectinesterase inhibitor PPE8B [Glycine max]	Metabolism;Metabolism	Global and overview maps;Carbohydrate metabolism	ko01100//Metabolic pathways;ko00040//Pentose and glucuronate interconversions	K01051;K01051	-	GO:0004857//enzyme inhibitor activity;GO:0030599//pectinesterase activity	GO:0042545//cell wall modification	--
Glyma.17G031800	989	1240	1252	413	470	331	20.02	23.114	24.021	11.299	9.203	7.194	22.385	9.232	-1.27782	7.97396e-13	3.83112e-10	AAE7	XP_003550556.1 acetate/butyrate--CoA ligase AAE7, peroxisomal [Glycine max]	Metabolism;Metabolism;Metabolism;Metabolism;Metabolism;Metabolism;Metabolism	Global and overview maps;Global and overview maps;Global and overview maps;Carbohydrate metabolism;Carbohydrate metabolism;Carbohydrate metabolism;Carbohydrate metabolism	ko01100//Metabolic pathways;ko01110//Biosynthesis of secondary metabolites;ko01200//Carbon metabolism;ko00010//Glycolysis / Gluconeogenesis;ko00620//Pyruvate metabolism;ko00630//Glyoxylate and dicarboxylate metabolism;ko00650//Butanoate metabolism	K01913;K01913;K01913;K01913;K01913;K01913;K01913	-	GO:0003987//acetate-CoA ligase activity;GO:0004043//L-aminoadipate-semialdehyde dehydrogenase activity;GO:0008668//(2,3-dihydroxybenzoyl)adenylate synthase activity;GO:0008756//o-succinylbenzoate-CoA ligase activity;GO:0030729//acetoacetate-CoA ligase activity;GO:0047473//D-alanine-poly(phosphoribitol) ligase activity;GO:0050218//propionate-CoA ligase activity	GO:0009234//menaquinone biosynthetic process;GO:0019287//isopentenyl diphosphate biosynthetic process, mevalonate pathway;GO:0019290//siderophore biosynthetic process;GO:0019350//teichoic acid biosynthetic process;GO:0019427//acetyl-CoA biosynthetic process from acetate;GO:0019878//lysine biosynthetic process via aminoadipic acid	--
Glyma.10G138800	601	939	735	994	1806	1671	15.478	22.083	17.936	34.365	44.646	45.929	18.499	41.6467	1.17075	1.13645e-12	5.39878e-10	PIL15	XP_006589091.1 transcription factor PIL1 isoform X1 [Glycine max]	Environmental Information Processing;Organismal Systems	Signal transduction;Environmental adaptation	ko04075//Plant hormone signal transduction;ko04712//Circadian rhythm - plant	K12126;K12126	-	GO:0046983//protein dimerization activity	-	bHLH
Glyma.13G009100	541	530	764	938	1235	1088	27.322	24.58	36.287	63.784	60.275	58.997	29.3963	61.0187	1.05361	1.43393e-12	6.6735e-10	XERICO	NP_001235073.1 uncharacterized protein LOC100306440 [Glycine max]	-	-	-	-	GO:0005680//anaphase-promoting complex	GO:0008270//zinc ion binding;GO:0046872//metal ion binding;GO:0061630//ubiquitin protein ligase activity;GO:0097602//cullin family protein binding	GO:0031145//anaphase-promoting complex-dependent proteasomal ubiquitin-dependent protein catabolic process	--
Glyma.11G077400	117	107	203	1006	1234	610	3.294	2.773	5.417	38.234	33.568	18.419	3.828	30.0737	2.97384	1.43635e-12	6.6735e-10	ATJ11	NP_001241283.1 uncharacterized protein LOC100800959 [Glycine max]	-	-	-	-	-	GO:0005515//protein binding	GO:0006457//protein folding;GO:0009408//response to heat	--
Glyma.10G051100	3622	2792	5851	1114	1418	1223	60.434	42.881	92.516	25.09	22.853	21.881	65.277	23.2747	-1.48781	1.73386e-12	7.79867e-10	PCUBI4-1	XP_016652187.1 PREDICTED: polyubiquitin [Prunus mume]	-	-	-	-	GO:0005575//cellular_component;GO:0005576//extracellular region;GO:0005622//intracellular;GO:0005623//cell;GO:0005634//nucleus;GO:0005737//cytoplasm;GO:0005773//vacuole;GO:0043226//organelle;GO:0043227//membrane-bounded organelle;GO:0043229//intracellular organelle;GO:0043231//intracellular membrane-bounded organelle;GO:0044424//intracellular part;GO:0044444//cytoplasmic part;GO:0044464//cell part	GO:0000166//nucleotide binding;GO:0003980//UDP-glucose:glycoprotein glucosyltransferase activity;GO:0004827//proline-tRNA ligase activity;GO:0005515//protein binding;GO:0005524//ATP binding;GO:0008168//methyltransferase activity	GO:0003352//regulation of cilium movement;GO:0006289//nucleotide-excision repair;GO:0006364//rRNA processing;GO:0006433//prolyl-tRNA aminoacylation;GO:0006486//protein glycosylation;GO:0006508//proteolysis;GO:0006511//ubiquitin-dependent protein catabolic process;GO:0006807//nitrogen compound metabolic process;GO:0008150//biological_process;GO:0008152//metabolic process;GO:0009056//catabolic proc…	--
Glyma.16G176000	879	716	1018	295	383	335	23.928	17.941	26.261	10.839	10.073	9.78	22.71	10.2307	-1.15043	2.55827e-12	1.11509e-09	UGT88B1	XP_003548145.1 UDP-glycosyltransferase 88A1 [Glycine max]	Metabolism;Metabolism	Global and overview maps;Biosynthesis of other secondary metabolites	ko01110//Biosynthesis of secondary metabolites;ko00941//Flavonoid biosynthesis	K22845;K22845	-	GO:0008194//UDP-glycosyltransferase activity;GO:0016758//transferase activity, transferring hexosyl groups	-	--
Glyma.09G131500	26551	34216	37210	12592	14568	10417	469.619	557.074	623.699	300.623	248.938	197.588	550.131	249.05	-1.14334	3.37552e-12	1.45629e-09	HSP83A	NP_001304616.1 heat shock protein 90-A1 [Glycine max]	Organismal Systems;Genetic Information Processing	Environmental adaptation;Folding, sorting and degradation	ko04626//Plant-pathogen interaction;ko04141//Protein processing in endoplasmic reticulum	K04079;K04079	-	GO:0005524//ATP binding;GO:0008705//methionine synthase activity;GO:0016887//ATPase activity;GO:0051082//unfolded protein binding	GO:0006457//protein folding;GO:0009086//methionine biosynthetic process	--
Glyma.20G237200	51	34	103	183	271	297	2.961	1.818	5.67	14.32	15.209	18.458	3.483	15.9957	2.19928	4.12874e-12	1.76326e-09	At1g56220	XP_025983050.1 auxin-repressed superfamily protein isoform X1 [Glycine max]	-	-	-	-	-	-	-	--
Glyma.05G236600	132	190	205	362	398	374	5.829	7.722	8.578	21.576	16.979	17.71	7.37633	18.755	1.3463	5.56414e-12	2.32923e-09	PMEI7	XP_003525240.1 21 kDa protein [Glycine max]	-	-	-	-	-	GO:0004857//enzyme inhibitor activity	-	--
Glyma.04G076000	326	279	477	681	869	701	10.553	8.305	14.609	29.728	27.152	24.323	11.1557	27.0677	1.27879	7.99698e-12	3.25108e-09	--	NP_001304432.2 uncharacterized LOC100788810 [Glycine max]	-	-	-	-	-	-	-	--
Glyma.15G104900	487	416	616	720	1105	884	13.141	10.332	15.751	26.223	28.806	25.58	13.0747	26.8697	1.0392	9.97673e-12	4.0173e-09	GIP2	XP_003546133.1 basic 7S globulin [Glycine max]	-	-	-	-	-	-	-	--
Glyma.18G103000	109	139	87	198	304	385	3.736	4.386	2.826	9.161	10.068	14.153	3.64933	11.1273	1.6084	1.17818e-11	4.69937e-09	TBL43	XP_003551901.1 protein trichome birefringence-like 43 [Glycine max]	-	-	-	-	-	-	-	--
Glyma.10G257900	280	394	202	649	635	959	6.439	8.34	4.402	20.145	14.108	23.651	6.39367	19.3013	1.59399	1.28783e-11	5.04161e-09	ZAT10	XP_003536582.1 zinc finger protein ZAT10 [Glycine max]	-	-	-	-	-	-	-	--
Glyma.03G048200	117	50	111	7	2	7	1.855	0.723	1.669	0.156	0.031	0.12	1.41567	0.102333	-3.79013	1.58796e-11	6.15955e-09	RGA1	XP_006576493.1 disease resistance protein RGA2 [Glycine max]	-	-	-	-	-	GO:0003924//GTPase activity;GO:0005047//signal recognition particle binding;GO:0005515//protein binding;GO:0043531//ADP binding	GO:0009306//protein secretion	--
Glyma.01G051300	9	6	15	69	117	51	0.34	0.209	0.537	3.519	4.271	2.066	0.362	3.28533	3.18198	1.87409e-11	7.13842e-09	NAP2	NP_001236855.1 NAC domain protein NAC1 [Glycine max]	-	-	-	-	-	GO:0003677//DNA binding	GO:0006355//regulation of transcription, DNA-templated	NAC
Glyma.19G108800	134	120	170	296	405	266	3.656	3.008	4.397	10.882	10.657	7.77	3.687	9.76967	1.40586	2.30892e-11	8.71617e-09	NAC047	NP_001236142.1 transcriptional factor NAC11 [Glycine max]	-	-	-	-	-	GO:0003677//DNA binding	GO:0006355//regulation of transcription, DNA-templated	NAC
Glyma.08G284600	80	70	87	239	259	167	2.793	2.249	2.878	11.262	8.736	6.252	2.64	8.75	1.72875	2.53089e-11	9.46955e-09	At1g23390	XP_003530637.1 F-box/kelch-repeat protein At1g23390 [Glycine max]	-	-	-	-	-	GO:0005515//protein binding	-	--
Glyma.01G080500	477	496	662	1087	1291	853	17.303	16.562	22.757	53.225	45.245	33.184	18.874	43.8847	1.21732	4.11142e-11	1.48573e-08	--	XP_006574065.1 uncharacterized protein LOC102663973 [Glycine max]	-	-	-	-	-	-	-	--
Glyma.12G100600	88	55	76	0	8	3	5.26	3.026	4.305	0	0.462	0.192	4.197	0.218	-4.26696	4.70199e-11	1.68475e-08	ETC1	NP_001351459.1 uncharacterized protein LOC100500494 [Glycine max]	-	-	-	-	-	-	-	ARR-B
Glyma.07G208750	295	211	387	491	678	706	10.273	6.817	13.421	25.854	25.845	30.185	10.1703	27.2947	1.42425	4.95665e-11	1.75657e-08	PCMP-E86	XP_003528496.1 pentatricopeptide repeat-containing protein At2g13600 [Glycine max]	-	-	-	-	GO:0045203//integral component of cell outer membrane	GO:0004359//glutaminase activity;GO:0005215//transporter activity;GO:0005515//protein binding;GO:0008270//zinc ion binding	GO:0006541//glutamine metabolic process;GO:0015774//polysaccharide transport;GO:0042710//biofilm formation	--
Glyma.19G213900	139	375	201	31	46	47	5.869	14.574	8.043	1.767	1.876	2.128	9.49533	1.92367	-2.30336	4.98554e-11	1.75657e-08	DI19-2	NP_001235664.1 uncharacterized protein LOC100527153 [Glycine max]	-	-	-	-	-	-	-	--
Glyma.01G167500	776	786	921	318	426	316	19.201	17.902	21.595	10.633	10.184	8.385	19.566	9.734	-1.00724	5.37173e-11	1.877e-08	GMD1	XP_003517184.1 GDP-mannose 4,6 dehydratase 1 [Glycine max]	Metabolism;Metabolism;Metabolism	Global and overview maps;Carbohydrate metabolism;Carbohydrate metabolism	ko01100//Metabolic pathways;ko00520//Amino sugar and nucleotide sugar metabolism;ko00051//Fructose and mannose metabolism	K01711;K01711;K01711	-	GO:0003824//catalytic activity;GO:0003978//UDP-glucose 4-epimerase activity;GO:0008446//GDP-mannose 4,6-dehydratase activity;GO:0008460//dTDP-glucose 4,6-dehydratase activity;GO:0008831//dTDP-4-dehydrorhamnose reductase activity;GO:0016757//transferase activity, transferring glycosyl groups;GO:0047733//CDP-glucose 4,6-dehydratase activity	GO:0000271//polysaccharide biosynthetic process;GO:0005975//carbohydrate metabolic process;GO:0006012//galactose metabolic process;GO:0009243//O antigen biosynthetic process;GO:0019305//dTDP-rhamnose biosynthetic process	--
Glyma.11G252200	96	49	163	313	558	304	5.195	2.529	8.298	23.521	28.985	17.645	5.34067	23.3837	2.13041	5.42767e-11	1.881e-08	--	XP_006590268.1 uncharacterized protein LOC100526959 isoform X1 [Glycine max]	-	-	-	-	-	-	-	--
Glyma.03G078300	61	99	26	192	258	339	1.275	1.906	0.516	5.415	5.216	7.599	1.23233	6.07667	2.30189	6.31833e-11	2.15435e-08	SQD2	XP_003520926.1 sulfoquinovosyl transferase SQD2 [Glycine max]	Metabolism;Metabolism	Global and overview maps;Lipid metabolism	ko01100//Metabolic pathways;ko00561//Glycerolipid metabolism	K06119;K06119	-	GO:0004373//glycogen (starch) synthase activity;GO:0008194//UDP-glycosyltransferase activity;GO:0009011//starch synthase activity;GO:0016157//sucrose synthase activity;GO:0016757//transferase activity, transferring glycosyl groups	GO:0005978//glycogen biosynthetic process;GO:0005985//sucrose metabolic process;GO:0009058//biosynthetic process;GO:0010125//mycothiol biosynthetic process;GO:0071793//bacillithiol biosynthetic process	--
Glyma.18G200500	16346	17592	15699	6568	7811	4783	395.46	391.152	359.393	215.219	179.814	123.37	382.002	172.801	-1.14447	9.39899e-11	3.1046e-08	CAX3	XP_003552244.1 vacuolar cation/proton exchanger 3 [Glycine max]	-	-	-	-	GO:0016021//integral component of membrane	GO:0015368//calcium:cation antiporter activity	GO:0006816//calcium ion transport;GO:0055085//transmembrane transport	--
Glyma.04G022900	157	270	206	341	489	449	5.297	8.385	6.586	15.529	15.939	16.245	6.756	15.9043	1.23518	9.7136e-11	3.18365e-08	EXL3	XP_025983935.1 GDSL esterase/lipase EXL3-like [Glycine max]	-	-	-	-	-	GO:0016788//hydrolase activity, acting on ester bonds	-	--
Glyma.11G039400	391	566	373	810	1393	738	9.396	12.519	8.494	26.273	32.34	19.018	10.1363	25.877	1.35213	1.01315e-10	3.26991e-08	BAM3	XP_003539125.1 beta-amylase 3, chloroplastic [Glycine max]	Metabolism;Metabolism;Metabolism	Global and overview maps;Global and overview maps;Carbohydrate metabolism	ko01100//Metabolic pathways;ko01110//Biosynthesis of secondary metabolites;ko00500//Starch and sucrose metabolism	K01177;K01177;K01177	-	GO:0016161//beta-amylase activity	GO:0000272//polysaccharide catabolic process	--
Glyma.07G035900	217	135	245	363	531	422	5.511	3.156	5.896	12.443	13.028	11.493	4.85433	12.3213	1.34381	1.23341e-10	3.89169e-08	SLC25A44	XP_003528421.1 solute carrier family 25 member 44 [Glycine max]	-	-	-	-	-	-	-	--
Glyma.14G004200	4804	4276	4371	1841	2292	1524	128.988	105.67	111.228	66.722	59.458	43.874	115.295	56.6847	-1.0243	1.6153e-10	5.05888e-08	FLA2	XP_003545484.2 fasciclin-like arabinogalactan protein 2 [Glycine max]	-	-	-	-	-	-	-	--
Glyma.08G329900	835	855	1106	355	450	340	18.206	17.169	22.853	10.448	9.479	7.95	19.4093	9.29233	-1.06264	1.87961e-10	5.84337e-08	FLA1	XP_003532178.1 fasciclin-like arabinogalactan protein 1 [Glycine max]	-	-	-	-	-	-	-	--
Glyma.15G089100	251	123	246	29	54	44	7.284	3.286	6.765	1.136	1.514	1.369	5.77833	1.33967	-2.10878	2.08078e-10	6.37503e-08	At1g29660	XP_028203560.1 GDSL esterase/lipase At1g29660-like [Glycine soja]	-	-	-	-	-	GO:0016788//hydrolase activity, acting on ester bonds	-	--
Glyma.06G065400	151	189	154	337	456	276	10.907	12.566	10.541	32.857	31.822	21.379	11.338	28.686	1.33918	2.22403e-10	6.71657e-08	--	XP_006581341.1 uncharacterized protein LOC102660700 [Glycine max]	-	-	-	-	GO:0009523//photosystem II;GO:0009654//photosystem II oxygen evolving complex	GO:0010242//oxygen evolving activity	GO:0006508//proteolysis;GO:0015979//photosynthesis	--
Glyma.17G118200	118	257	148	402	421	486	7.558	15.151	8.983	34.754	26.051	33.382	10.564	31.3957	1.57141	3.05012e-10	9.01812e-08	--	NP_001239669.1 uncharacterized protein LOC100780553 [Glycine max]	-	-	-	-	-	-	-	--
Glyma.05G085600	90	81	134	191	319	223	3.27	2.688	4.573	9.304	11.15	8.658	3.51033	9.704	1.46697	3.30808e-10	9.71288e-08	ACO3	XP_028232071.1 1-aminocyclopropane-1-carboxylate oxidase homolog isoform X4 [Glycine soja]	-	-	-	-	-	GO:0005524//ATP binding;GO:0016887//ATPase activity	-	--
Glyma.16G185100	0	0	1	67	63	66	0	0	0.007	0.683	0.459	0.534	0.00233333	0.558667	7.90345	3.83006e-10	1.10914e-07	EIX2	XP_014624356.1 receptor-like protein EIX1 isoform X1 [Glycine max]	-	-	-	-	-	GO:0005515//protein binding;GO:0016757//transferase activity, transferring glycosyl groups	GO:0043163//cell envelope organization	--
Glyma.01G048700	419	410	557	151	93	116	18.601	16.754	23.434	9.049	3.989	5.523	19.5963	6.187	-1.66327	4.27682e-10	1.21358e-07	MPSR1	XP_003517795.1 E3 ubiquitin-protein ligase MPSR1 [Glycine max]	-	-	-	-	GO:0000109//nucleotide-excision repair complex;GO:0005680//anaphase-promoting complex	GO:0008270//zinc ion binding;GO:0046872//metal ion binding;GO:0061630//ubiquitin protein ligase activity;GO:0097602//cullin family protein binding	GO:0006289//nucleotide-excision repair;GO:0031145//anaphase-promoting complex-dependent proteasomal ubiquitin-dependent protein catabolic process	--
Glyma.10G156200	177	172	177	235	341	368	3.225	2.876	3.058	5.761	5.995	7.18	3.053	6.312	1.04787	4.38391e-10	1.23568e-07	PBL27	XP_003536089.1 probable serine/threonine-protein kinase PBL7 [Glycine max]	-	-	-	-	-	GO:0004672//protein kinase activity;GO:0005524//ATP binding	GO:0006355//regulation of transcription, DNA-templated;GO:0006468//protein phosphorylation;GO:0009271//phage shock	--
Glyma.18G284900	184	233	401	52	75	70	3.501	4.081	7.226	1.336	1.372	1.437	4.936	1.38167	-1.83693	4.7133e-10	1.31972e-07	--	KHN13853.1 BAG family molecular chaperone regulator 5, mitochondrial [Glycine soja]	-	-	-	-	GO:0005737//cytoplasm	GO:0005515//protein binding;GO:0050126//N-carbamoylputrescine amidase activity;GO:0051087//chaperone binding	GO:0009446//putrescine biosynthetic process	--
Glyma.11G239200	172	149	135	318	487	257	3.334	2.658	2.48	8.319	9.119	5.342	2.824	7.59333	1.42699	4.79807e-10	1.32959e-07	ERF060	NP_001304409.2 ethylene-responsive transcription factor ERF060-like [Glycine max]	-	-	-	-	GO:0005575//cellular_component;GO:0005622//intracellular;GO:0005623//cell;GO:0005634//nucleus;GO:0043226//organelle;GO:0043227//membrane-bounded organelle;GO:0043229//intracellular organelle;GO:0043231//intracellular membrane-bounded organelle;GO:0044424//intracellular part;GO:0044464//cell part	GO:0003674//molecular_function;GO:0003676//nucleic acid binding;GO:0003677//DNA binding;GO:0003700//transcription factor activity, sequence-specific DNA binding;GO:0005488//binding;GO:0097159//organic cyclic compound binding;GO:1901363//heterocyclic compound binding	GO:0000160//phosphorelay signal transduction system;GO:0006139//nucleobase-containing compound metabolic process;GO:0006351//transcription, DNA-templated;GO:0006355//regulation of transcription, DNA-templated;GO:0006725//cellular aromatic compound metabolic process;GO:0006807//nitrogen compound metabolic process;GO:0007154//cell communication;GO:0007165//signal transduction;GO:0008150//biological…	AP2-EREBP
Glyma.01G142400	457	832	432	109	176	205	16.676	27.946	14.939	5.369	6.205	8.022	19.8537	6.532	-1.60381	4.81144e-10	1.32959e-07	--	NP_001236757.1 ruBisCO-associated protein [Glycine max]	-	-	-	-	-	-	GO:0005975//carbohydrate metabolic process	--
Glyma.17G236800	802	952	628	264	305	179	13.837	15.119	10.268	6.148	5.084	3.312	13.0747	4.848	-1.43131	7.82199e-10	2.09312e-07	SBT1.7	XP_003550312.1 subtilisin-like protease SBT1.7 [Glycine max]	-	-	-	-	-	GO:0008236//serine-type peptidase activity	GO:0006508//proteolysis;GO:0009306//protein secretion	--
Glyma.03G146100	975	978	1485	386	416	511	30.962	28.587	44.689	16.545	12.763	17.402	34.746	15.57	-1.15808	8.38048e-10	2.21454e-07	ahsa	XP_028225411.1 activator of 90 kDa heat shock protein ATPase homolog [Glycine soja]	-	-	-	-	-	GO:0001671//ATPase activator activity;GO:0051087//chaperone binding	-	--
Glyma.15G187400	178	235	239	288	430	414	2.762	3.357	3.514	6.032	6.446	6.889	3.211	6.45567	1.00754	8.67665e-10	2.27856e-07	CIPK1	XP_003547546.1 CBL-interacting serine/threonine-protein kinase 1 isoform X1 [Glycine max]	-	-	-	-	-	GO:0004672//protein kinase activity;GO:0005524//ATP binding;GO:0016709//oxidoreductase activity, acting on paired donors, with incorporation or reduction of molecular oxygen, NAD(P)H as one donor, and incorporation of one atom of oxygen	GO:0006468//protein phosphorylation;GO:0006744//ubiquinone biosynthetic process;GO:0007165//signal transduction	--
Glyma.06G213100	475	389	495	170	169	158	8.854	6.674	8.744	4.277	3.043	3.158	8.09067	3.49267	-1.21193	1.15796e-09	2.98528e-07	GAI1	XP_003528281.1 DELLA protein SLR1 [Glycine max]	Environmental Information Processing	Signal transduction	ko04075//Plant hormone signal transduction	K14494	-	-	-	GRAS
Glyma.01G006000	205	93	427	2912	4186	1888	9.733	4.064	19.213	186.627	192.035	96.134	11.0033	158.265	3.84633	1.27446e-09	3.2657e-07	--	NP_001237279.1 uncharacterized protein LOC100306340 [Glycine max]	-	-	-	-	-	-	-	--
Glyma.13G306300	306	358	238	89	114	89	18.675	20.111	13.765	7.332	6.722	5.825	17.517	6.62633	-1.40247	1.33765e-09	3.38659e-07	MIP1A	NP_001236343.2 uncharacterized protein LOC100500322 [Glycine max]	-	-	-	-	-	GO:0008270//zinc ion binding	-	C2C2-CO-like
Glyma.02G128400	37	33	35	104	109	99	0.913	0.749	0.818	3.463	2.598	2.619	0.826667	2.89333	1.80735	1.54634e-09	3.84585e-07	DOR	XP_003520151.2 putative F-box protein At1g32420 isoform X1 [Glycine max]	-	-	-	-	-	GO:0003674//molecular_function;GO:0003824//catalytic activity;GO:0004842//ubiquitin-protein transferase activity;GO:0005515//protein binding;GO:0016740//transferase activity;GO:0019787//ubiquitin-like protein transferase activity	GO:0006464//cellular protein modification process;GO:0006508//proteolysis;GO:0006511//ubiquitin-dependent protein catabolic process;GO:0006807//nitrogen compound metabolic process;GO:0008150//biological_process;GO:0008152//metabolic process;GO:0009056//catabolic process;GO:0009057//macromolecule catabolic process;GO:0009987//cellular process;GO:0010498//proteasomal protein catabolic process;GO:00…	--
Glyma.20G141600	49885	38226	64608	16909	27653	18286	1751.7	1209.64	2128.13	859.546	943.237	720.982	1696.49	841.255	-1.01194	1.74138e-09	4.18326e-07	UBI11	XP_021665833.1 polyubiquitin [Hevea brasiliensis]	-	-	-	-	GO:0005575//cellular_component;GO:0005576//extracellular region;GO:0005622//intracellular;GO:0005623//cell;GO:0005634//nucleus;GO:0005737//cytoplasm;GO:0005773//vacuole;GO:0043226//organelle;GO:0043227//membrane-bounded organelle;GO:0043229//intracellular organelle;GO:0043231//intracellular membrane-bounded organelle;GO:0044424//intracellular part;GO:0044444//cytoplasmic part;GO:0044464//cell part	GO:0000166//nucleotide binding;GO:0003980//UDP-glucose:glycoprotein glucosyltransferase activity;GO:0004827//proline-tRNA ligase activity;GO:0005515//protein binding;GO:0005524//ATP binding;GO:0008168//methyltransferase activity	GO:0003352//regulation of cilium movement;GO:0006289//nucleotide-excision repair;GO:0006364//rRNA processing;GO:0006433//prolyl-tRNA aminoacylation;GO:0006486//protein glycosylation;GO:0006508//proteolysis;GO:0006511//ubiquitin-dependent protein catabolic process;GO:0006807//nitrogen compound metabolic process;GO:0008150//biological_process;GO:0008152//metabolic process;GO:0009056//catabolic proc…	--
Glyma.07G168900	51	34	49	103	131	132	1.059	0.646	0.928	2.654	2.602	2.584	0.877667	2.61333	1.57415	1.80521e-09	4.30256e-07	--	XP_003529216.2 uncharacterized protein LOC100814036 [Glycine max]	-	-	-	-	GO:0030288//outer membrane-bounded periplasmic space	GO:0005215//transporter activity;GO:0047487//oligogalacturonide lyase activity	GO:0006508//proteolysis;GO:0006810//transport;GO:0009405//pathogenesis;GO:0045490//pectin catabolic process	--
Glyma.06G121100	542	476	730	211	217	194	30.929	25.002	39.476	16.252	11.963	11.872	31.8023	13.3623	-1.25096	1.81139e-09	4.30256e-07	ARPN	NP_001237531.1 putative plantacyanin precursor [Glycine max]	-	-	-	-	-	GO:0009055//electron carrier activity	-	--
Glyma.04G167900	2711	2054	4164	4292	6415	6138	116.753	81.757	169.983	252.907	269.968	285.034	122.831	269.303	1.13256	2.24539e-09	5.30363e-07	lhcA-P4	RZC16901.1 Chlorophyll a-b binding protein P4, chloroplastic isoform A [Glycine soja]	Metabolism;Metabolism	Global and overview maps;Energy metabolism	ko01100//Metabolic pathways;ko00196//Photosynthesis - antenna proteins	K08910;K08910	-	-	-	--
Glyma.19G231900	86	65	61	125	198	176	3.015	2.098	2.027	5.916	6.707	6.617	2.38	6.41333	1.43011	2.45913e-09	5.74432e-07	ephA	XP_028218982.1 uncharacterized protein LOC114400638 [Glycine soja]	-	-	-	-	-	GO:0003674//molecular_function;GO:0047570//3-oxoadipate enol-lactonase activity;GO:0047746//chlorophyllase activity;GO:0070205//2-succinyl-6-hydroxy-2,4-cyclohexadiene-1-carboxylate synthase activity	GO:0009234//menaquinone biosynthetic process;GO:0015979//photosynthesis;GO:0015996//chlorophyll catabolic process;GO:0030163//protein catabolic process;GO:0042952//beta-ketoadipate pathway	--
Glyma.U008900	161	247	169	359	351	594	2.089	2.915	2.086	5.905	4.115	7.82	2.36333	5.94667	1.33126	3.15005e-09	7.3178e-07	RPP13	KRG88521.1 hypothetical protein GLYMA_U008900 [Glycine max]	-	-	-	-	GO:0009898//cytoplasmic side of plasma membrane;GO:0055052//ATP-binding cassette (ABC) transporter complex, substrate-binding subunit-containing	GO:0005524//ATP binding;GO:0016887//ATPase activity;GO:0033221//urea-transporting ATPase activity;GO:0043531//ADP binding	GO:0015840//urea transport	--
Glyma.16G054500	62	66	59	118	169	138	1.589	1.642	1.639	4.182	4.283	3.793	1.62333	4.086	1.33173	3.67932e-09	8.40873e-07	TGA1	XP_003549130.1 teosinte glume architecture 1 [Glycine max]	-	-	-	-	-	GO:0003677//DNA binding	-	SBP
Glyma.12G013100	11184	12725	16274	5285	4679	6519	527.828	553.163	728.155	337.047	213.394	330.315	603.049	293.585	-1.03849	3.88223e-09	8.82477e-07	HSP23.9	NP_001336095.1 heat shock 22 kDa protein, mitochondrial isoform 1 [Glycine max]	Genetic Information Processing	Folding, sorting and degradation	ko04141//Protein processing in endoplasmic reticulum	K13993	-	-	-	--
Glyma.10G251900	22612	17148	30257	7539	12433	7557	1004.23	702.514	1281.92	450.946	532.761	359.046	996.223	447.584	-1.15431	4.27389e-09	9.66311e-07	UBI11	XP_021665833.1 polyubiquitin [Hevea brasiliensis]	-	-	-	-	GO:0005575//cellular_component;GO:0005576//extracellular region;GO:0005622//intracellular;GO:0005623//cell;GO:0005634//nucleus;GO:0005737//cytoplasm;GO:0005773//vacuole;GO:0043226//organelle;GO:0043227//membrane-bounded organelle;GO:0043229//intracellular organelle;GO:0043231//intracellular membrane-bounded organelle;GO:0044424//intracellular part;GO:0044444//cytoplasmic part;GO:0044464//cell part	GO:0000166//nucleotide binding;GO:0003980//UDP-glucose:glycoprotein glucosyltransferase activity;GO:0004827//proline-tRNA ligase activity;GO:0005515//protein binding;GO:0005524//ATP binding;GO:0008168//methyltransferase activity	GO:0003352//regulation of cilium movement;GO:0006289//nucleotide-excision repair;GO:0006364//rRNA processing;GO:0006433//prolyl-tRNA aminoacylation;GO:0006486//protein glycosylation;GO:0006508//proteolysis;GO:0006511//ubiquitin-dependent protein catabolic process;GO:0006807//nitrogen compound metabolic process;GO:0008150//biological_process;GO:0008152//metabolic process;GO:0009056//catabolic proc…	--
Glyma.16G020700	355	350	347	124	177	151	17.585	15.959	16.289	8.291	8.471	8.022	16.611	8.26133	-1.00769	5.47677e-09	1.21234e-06	SAUR32	NP_001342687.1 SAUR-like auxin-responsive family protein [Glycine max]	Environmental Information Processing	Signal transduction	ko04075//Plant hormone signal transduction	K14488	-	-	GO:0009733//response to auxin	--
Glyma.05G055000	972	1453	1657	506	490	324	39.103	53.823	63.256	27.491	19.084	13.979	52.0607	20.1847	-1.36693	8.63651e-09	1.82576e-06	CCS	NP_001235441.1 Cu/Zn-superoxide dismutase copper chaperone [Glycine max]	-	-	-	-	GO:0005575//cellular_component;GO:0005576//extracellular region;GO:0005615//extracellular space;GO:0005622//intracellular;GO:0005623//cell;GO:0005634//nucleus;GO:0005737//cytoplasm;GO:0005739//mitochondrion;GO:0005740//mitochondrial envelope;GO:0005743//mitochondrial inner membrane;GO:0005758//mitochondrial intermembrane space;GO:0005829//cytosol;GO:0009507//chloroplast;GO:0009532//plastid stroma…	GO:0003674//molecular_function;GO:0003746//translation elongation factor activity;GO:0003824//catalytic activity;GO:0004784//superoxide dismutase activity;GO:0005488//binding;GO:0005507//copper ion binding;GO:0008047//enzyme activator activity;GO:0008270//zinc ion binding;GO:0016209//antioxidant activity;GO:0016491//oxidoreductase activity;GO:0016530//metallochaperone activity;GO:0016531//copper …	GO:0000041//transition metal ion transport;GO:0000302//response to reactive oxygen species;GO:0000303//response to superoxide;GO:0000305//response to oxygen radical;GO:0006448//regulation of translational elongation;GO:0006801//superoxide metabolic process;GO:0006810//transport;GO:0006811//ion transport;GO:0006812//cation transport;GO:0006825//copper ion transport;GO:0006873//cellular ion homeost…	--
Glyma.02G225000	158	160	235	258	385	521	2.757	2.57	3.886	6.077	6.49	9.749	3.071	7.43867	1.27634	8.70364e-09	1.8308e-06	BACOVA_02659	XP_006575402.1 uncharacterized protein LOC100799660 isoform X1 [Glycine max]	Metabolism;Metabolism;Metabolism;Metabolism;Metabolism	Global and overview maps;Global and overview maps;Biosynthesis of other secondary metabolites;Carbohydrate metabolism;Metabolism of other amino acids	ko01100//Metabolic pathways;ko01110//Biosynthesis of secondary metabolites;ko00940//Phenylpropanoid biosynthesis;ko00500//Starch and sucrose metabolism;ko00460//Cyanoamino acid metabolism	K05349;K05349;K05349;K05349;K05349	-	GO:0004553//hydrolase activity, hydrolyzing O-glycosyl compounds	GO:0005975//carbohydrate metabolic process	--
Glyma.02G098800	89	143	106	239	243	233	2.806	4.15	3.167	10.172	7.403	7.879	3.37433	8.48467	1.33026	9.86123e-09	2.04379e-06	HHO2	XP_003518679.1 transcription factor HHO2 [Glycine max]	-	-	-	-	-	-	-	ARR-B
Glyma.07G188900	88	71	106	162	233	173	2.8	2.079	3.196	6.957	7.162	5.903	2.69167	6.674	1.31005	1.09983e-08	2.26834e-06	PCR7	KRH49929.1 hypothetical protein GLYMA_07G188900 [Glycine max]	-	-	-	-	-	GO:0003866//3-phosphoshikimate 1-carboxyvinyltransferase activity	GO:0009423//chorismate biosynthetic process	--
Glyma.20G204100	138	91	161	22	36	31	3.26	1.979	3.61	0.702	0.822	0.785	2.94967	0.769667	-1.93825	1.15754e-08	2.3643e-06	PHT1-4	NP_001240957.1 inorganic phosphate transporter 1-10 [Glycine max]	-	-	-	-	GO:0005887//integral component of plasma membrane;GO:0016020//membrane;GO:0016021//integral component of membrane	GO:0008028//monocarboxylic acid transmembrane transporter activity;GO:0015114//phosphate ion transmembrane transporter activity;GO:0015295//solute:proton symporter activity;GO:0022857//transmembrane transporter activity;GO:0042910//xenobiotic transporter activity;GO:0051119//sugar transmembrane transporter activity	GO:0006810//transport;GO:0006817//phosphate ion transport;GO:0008643//carbohydrate transport;GO:0015718//monocarboxylic acid transport;GO:0042908//xenobiotic transport;GO:0055085//transmembrane transport	--
Glyma.10G113600	148	23	82	2	0	0	6.953	0.995	3.651	0.127	0	0	3.86633	0.0423333	-6.51303	1.17507e-08	2.38855e-06	DLEC2	XP_003535870.1 lectin DB58 [Glycine max]	-	-	-	-	GO:0016020//membrane	GO:0030246//carbohydrate binding	-	--
Glyma.12G031300	1194	1518	1575	434	879	527	25.816	30.212	32.27	12.666	18.362	12.22	29.4327	14.416	-1.02975	1.20761e-08	2.43132e-06	NFD4	XP_003540845.1 protein NUCLEAR FUSION DEFECTIVE 4 [Glycine max]	-	-	-	-	-	-	-	--
Glyma.16G149300	922	645	934	890	1891	1925	20.265	13.049	19.454	26.404	40.155	45.374	17.5893	37.311	1.0849	1.86343e-08	3.61402e-06	CYP81E8	XP_003548043.3 cytochrome P450 81E8 [Glycine max]	Metabolism;Metabolism	Global and overview maps;Biosynthesis of other secondary metabolites	ko01110//Biosynthesis of secondary metabolites;ko00943//Isoflavonoid biosynthesis	K13260;K13260	GO:0005575//cellular_component;GO:0016020//membrane;GO:0016021//integral component of membrane;GO:0031224//intrinsic component of membrane;GO:0044425//membrane part	GO:0003674//molecular_function;GO:0003824//catalytic activity;GO:0004497//monooxygenase activity;GO:0005488//binding;GO:0005506//iron ion binding;GO:0016491//oxidoreductase activity;GO:0016705//oxidoreductase activity, acting on paired donors, with incorporation or reduction of molecular oxygen;GO:0020037//heme binding;GO:0043167//ion binding;GO:0043169//cation binding;GO:0046872//metal ion bindi…	GO:0008150//biological_process;GO:0008152//metabolic process;GO:0055114//oxidation-reduction process	--
Glyma.08G078500	165	100	179	30	45	31	5.781	3.225	5.943	1.419	1.523	1.165	4.983	1.369	-1.86389	1.90298e-08	3.65787e-06	LSH4	XP_003531069.1 protein LIGHT-DEPENDENT SHORT HYPOCOTYLS 4 [Glycine max]	-	-	-	-	-	-	-	--
Glyma.13G213200	98	158	132	185	293	281	2.012	2.999	2.573	5.199	6.724	6.8	2.528	6.241	1.30378	1.90483e-08	3.65787e-06	At5g18840	XP_006594463.1 sugar transporter ERD6-like 16 isoform X2 [Glycine max]	-	-	-	-	GO:0005887//integral component of plasma membrane;GO:0016021//integral component of membrane	GO:0003677//DNA binding;GO:0008028//monocarboxylic acid transmembrane transporter activity;GO:0015114//phosphate ion transmembrane transporter activity;GO:0022857//transmembrane transporter activity;GO:0034061//DNA polymerase activity;GO:0042910//xenobiotic transporter activity;GO:0051119//sugar transmembrane transporter activity	GO:0006817//phosphate ion transport;GO:0008643//carbohydrate transport;GO:0015718//monocarboxylic acid transport;GO:0042908//xenobiotic transport;GO:0055085//transmembrane transport	--
Glyma.08G139800	43	40	58	94	143	116	3.39	2.902	4.333	10.002	10.891	9.806	3.54167	10.233	1.53073	1.99764e-08	3.78745e-06	--	NP_001351616.1 uncharacterized protein LOC100527077 [Glycine max]	-	-	-	-	-	-	-	--
Glyma.18G297500	75	52	52	134	167	132	2.205	1.407	1.449	5.318	4.744	4.162	1.687	4.74133	1.49083	2.06566e-08	3.8816e-06	--	XP_003551851.1 uncharacterized protein LOC100818353 [Glycine max]	Cellular Processes	Transport and catabolism	ko04144//Endocytosis	K19476	-	-	GO:0015031//protein transport	--
Glyma.17G072400	1094	1229	1013	2135	1647	1896	21.638	22	18.533	56.142	31.017	40.085	20.7237	42.4147	1.03328	2.09532e-08	3.90265e-06	HSP70	NP_001362769.1 heat shock 70 kDa protein [Glycine max]	Genetic Information Processing;Cellular Processes;Genetic Information Processing	Folding, sorting and degradation;Transport and catabolism;Transcription	ko04141//Protein processing in endoplasmic reticulum;ko04144//Endocytosis;ko03040//Spliceosome	K03283;K03283;K03283	GO:0005643//nuclear pore	GO:0004856//xylulokinase activity;GO:0005515//protein binding;GO:0005524//ATP binding;GO:0016773//phosphotransferase activity, alcohol group as acceptor;GO:0016787//hydrolase activity;GO:0016887//ATPase activity;GO:0051082//unfolded protein binding	GO:0005975//carbohydrate metabolic process;GO:0005997//xylulose metabolic process;GO:0006457//protein folding;GO:0006950//response to stress;GO:0008360//regulation of cell shape;GO:0016973//poly(A)+ mRNA export from nucleus;GO:0042732//D-xylose metabolic process;GO:0043093//FtsZ-dependent cytokinesis	--
Glyma.20G118700	55	69	72	105	158	189	1.171	1.33	1.543	2.908	3.041	4.054	1.348	3.33433	1.30658	2.11742e-08	3.92651e-06	LRK10L-2.1	XP_028219574.1 LEAF RUST 10 DISEASE-RESISTANCE LOCUS RECEPTOR-LIKE PROTEIN KINASE-like 2.1 [Glycine soja]	-	-	-	-	-	GO:0004672//protein kinase activity;GO:0005524//ATP binding;GO:0030247//polysaccharide binding	GO:0006468//protein phosphorylation	--
Glyma.18G283166	94	111	91	153	201	216	1.518	1.646	1.381	3.321	3.118	3.732	1.515	3.39033	1.16211	2.222e-08	4.06693e-06	--	KRH01534.1 hypothetical protein GLYMA_18G283200 [Glycine max]	-	-	-	-	-	-	-	--
Glyma.18G283232	94	111	91	153	201	216	1.518	1.646	1.381	3.321	3.118	3.732	1.515	3.39033	1.16211	2.222e-08	4.06693e-06	RPP13L3	XP_025982698.1 putative disease resistance RPP13-like protein 3 [Glycine max]	-	-	-	-	GO:0009898//cytoplasmic side of plasma membrane;GO:0055052//ATP-binding cassette (ABC) transporter complex, substrate-binding subunit-containing	GO:0003924//GTPase activity;GO:0005047//signal recognition particle binding;GO:0005524//ATP binding;GO:0005525//GTP binding;GO:0009378//four-way junction helicase activity;GO:0016887//ATPase activity;GO:0033221//urea-transporting ATPase activity;GO:0043531//ADP binding	GO:0006281//DNA repair;GO:0006310//DNA recombination;GO:0009306//protein secretion;GO:0015840//urea transport	--
Glyma.16G119200	1851	918	1813	206	416	222	76.965	35.135	71.439	11.562	16.711	9.899	61.1797	12.724	-2.2655	2.39075e-08	4.31596e-06	CHI-B	XP_014623953.1 endochitinase [Glycine max]	Metabolism;Environmental Information Processing;Metabolism	Global and overview maps;Signal transduction;Carbohydrate metabolism	ko01100//Metabolic pathways;ko04016//MAPK signaling pathway - plant;ko00520//Amino sugar and nucleotide sugar metabolism	K20547;K20547;K20547	-	GO:0004568//chitinase activity;GO:0008061//chitin binding	GO:0006032//chitin catabolic process;GO:0016998//cell wall macromolecule catabolic process	--
Glyma.08G032800	49	19	45	393	497	163	1.684	0.601	1.466	18.235	16.505	6.009	1.25033	13.583	3.44142	2.39889e-08	4.31596e-06	--	XP_028245518.1 uncharacterized protein LOC114423096 [Glycine soja]	-	-	-	-	-	-	-	--
Glyma.12G234800	207	91	223	26	49	34	4.686	1.896	4.784	0.794	1.072	0.825	3.78867	0.897	-2.07851	2.64122e-08	4.68842e-06	ASP	NP_001236241.2 kunitz family trypsin and protease inhibitor protein precursor [Glycine max]	-	-	-	-	-	GO:0004866//endopeptidase inhibitor activity	-	--
Glyma.19G212600	366	378	637	152	151	156	8.598	8.173	14.18	4.82	3.427	3.93	10.317	4.059	-1.34583	2.65027e-08	4.68842e-06	PME40	XP_003553658.2 pectinesterase [Glycine max]	Metabolism;Metabolism	Global and overview maps;Carbohydrate metabolism	ko01100//Metabolic pathways;ko00040//Pentose and glucuronate interconversions	K01051;K01051	-	GO:0004857//enzyme inhibitor activity;GO:0030599//pectinesterase activity	GO:0042545//cell wall modification	--
Glyma.19G258800	128	153	143	231	245	275	9.613	10.576	10.177	23.416	17.776	22.148	10.122	21.1133	1.06066	3.14267e-08	5.44558e-06	SAUR32	NP_001235429.1 uncharacterized protein LOC100500512 [Glycine max]	-	-	-	-	-	GO:0003677//DNA binding;GO:0003723//RNA binding;GO:0004521//endoribonuclease activity;GO:0005515//protein binding	GO:0009733//response to auxin	--
Glyma.06G194900	2475	1909	3794	3541	5714	5312	103.805	73.685	150.758	200.448	231.495	238.885	109.416	223.609	1.03116	3.19764e-08	5.51821e-06	lhcA-P4	RZC08329.1 Chlorophyll a-b binding protein P4, chloroplastic isoform A [Glycine soja]	Metabolism;Metabolism	Global and overview maps;Energy metabolism	ko01100//Metabolic pathways;ko00196//Photosynthesis - antenna proteins	K08910;K08910	-	-	-	--
Glyma.03G043000	208	98	201	27	33	50	2.037	0.887	1.864	0.355	0.312	0.523	1.596	0.396667	-2.00846	3.33491e-08	5.73171e-06	RPPL1	XP_025983531.1 putative disease resistance protein At3g14460 [Glycine max]	-	-	-	-	-	GO:0004252//serine-type endopeptidase activity;GO:0005515//protein binding;GO:0005524//ATP binding;GO:0016887//ATPase activity;GO:0043531//ADP binding	GO:0006508//proteolysis;GO:0009306//protein secretion	--
Glyma.06G021200	126	153	167	256	249	416	3.539	3.995	4.385	9.595	6.758	12.557	3.973	9.63667	1.27831	3.36281e-08	5.75625e-06	Os01g0794400	XP_003527521.1 probable nucleoredoxin 2 isoform X1 [Glycine max]	-	-	-	-	GO:0005737//cytoplasm	GO:0003756//protein disulfide isomerase activity;GO:0015036//disulfide oxidoreductase activity;GO:0016209//antioxidant activity;GO:0016491//oxidoreductase activity	GO:0006457//protein folding;GO:0035556//intracellular signal transduction;GO:0055114//oxidation-reduction process	--
Glyma.12G182600	241	212	322	85	83	56	7.363	5.962	9.323	3.505	2.45	1.835	7.54933	2.59667	-1.53969	3.38861e-08	5.77704e-06	AGC1-5	XP_003540229.1 serine/threonine-protein kinase D6PKL3 [Glycine max]	-	-	-	-	-	GO:0004672//protein kinase activity;GO:0005524//ATP binding	GO:0006468//protein phosphorylation	--
Glyma.03G079150	6	4	5	27	74	33	0.473	0.29	0.374	2.873	5.636	2.79	0.379	3.76633	3.31289	3.6263e-08	6.12059e-06	--	-	-	-	-	-	-	-	-	--
Glyma.07G039800	1128	1315	1198	501	627	369	26.099	28.006	26.267	15.646	14.016	9.156	26.7907	12.9393	-1.04997	3.79831e-08	6.37272e-06	CYP92C6	XP_003528553.1 cytochrome P450 71A1 [Glycine max]	Metabolism;Metabolism;Metabolism	Global and overview maps;Global and overview maps;Metabolism of terpenoids and polyketides	ko01100//Metabolic pathways;ko01110//Biosynthesis of secondary metabolites;ko00905//Brassinosteroid biosynthesis	K20623;K20623;K20623	-	GO:0005506//iron ion binding;GO:0016705//oxidoreductase activity, acting on paired donors, with incorporation or reduction of molecular oxygen;GO:0020037//heme binding	GO:0055114//oxidation-reduction process	--
Glyma.13G176200	348	487	347	1050	581	961	17.067	21.982	16.126	69.507	27.528	50.542	18.3917	49.1923	1.41938	4.05462e-08	6.72271e-06	HSP17.5-E	NP_001236198.2 17.5 kDa class I heat shock protein [Glycine max]	Genetic Information Processing	Folding, sorting and degradation	ko04141//Protein processing in endoplasmic reticulum	K13993	-	-	-	--
Glyma.19G231200	199	198	197	42	73	20	3.146	3.067	2.936	0.946	1.178	0.314	3.04967	0.812667	-1.90792	4.48061e-08	7.34264e-06	--	XP_006604798.1 F-box/LRR-repeat protein 3 isoform X1 [Glycine max]	-	-	-	-	-	GO:0005515//protein binding	-	--
Glyma.06G298400	20	6	36	91	131	81	1.17	0.323	1.995	7.184	7.403	5.081	1.16267	6.556	2.49538	4.62643e-08	7.43747e-06	--	KRH56040.1 hypothetical protein GLYMA_06G298400 [Glycine max]	-	-	-	-	-	-	-	--
Glyma.07G209100	194	221	230	57	81	30	7.132	7.479	8.013	2.829	2.877	1.183	7.54133	2.29633	-1.71549	4.77023e-08	7.6396e-06	DLO1	NP_001238376.2 senescence-associated nodulin 1A [Glycine max]	-	-	-	-	-	GO:0016491//oxidoreductase activity	GO:0055114//oxidation-reduction process	--
Glyma.12G112000	89	39	161	233	441	284	5.151	1.846	8.878	19.481	26.185	17.329	5.29167	20.9983	1.98848	4.90008e-08	7.78855e-06	RMA1H1	NP_001276157.1 E3 ubiquitin-protein ligase RMA1H1-like [Glycine max]	Genetic Information Processing	Folding, sorting and degradation	ko04141//Protein processing in endoplasmic reticulum	K10666	GO:0000109//nucleotide-excision repair complex	GO:0004842//ubiquitin-protein transferase activity;GO:0046872//metal ion binding	GO:0006289//nucleotide-excision repair;GO:0016567//protein ubiquitination	--
Glyma.20G164900	305	169	368	74	76	84	11.675	5.955	13.35	3.824	2.811	3.448	10.3267	3.361	-1.61941	5.11875e-08	8.10565e-06	CHIT3	NP_001241202.1 putative chitinase precursor [Glycine max]	Metabolism;Metabolism	Global and overview maps;Carbohydrate metabolism	ko01100//Metabolic pathways;ko00520//Amino sugar and nucleotide sugar metabolism	K01183;K01183	-	-	GO:0005975//carbohydrate metabolic process	--
Glyma.19G245500	207	94	152	31	39	32	12.649	5.287	8.802	2.557	2.302	2.097	8.91267	2.31867	-1.94256	5.30826e-08	8.34375e-06	WIN2	XP_003554709.1 pathogenesis-related protein PR-4 [Glycine max]	-	-	-	-	-	GO:0008061//chitin binding	GO:0042742//defense response to bacterium;GO:0050832//defense response to fungus	--
Glyma.10G015966	62	47	67	95	152	166	2.256	1.574	2.31	4.665	5.343	6.477	2.04667	5.495	1.42484	6.0953e-08	9.40544e-06	--	XP_025979801.1 uncharacterized protein LOC102660904 [Glycine max]	-	-	-	-	-	-	-	--
Glyma.18G004900	17	15	35	116	139	52	0.619	0.54	1.06	3.916	3.142	1.208	0.739667	2.75533	1.89728	6.184e-08	9.50762e-06	--	RZB50005.1 hypothetical protein D0Y65_047117 [Glycine soja]	-	-	-	-	-	-	-	--
Glyma.04G055801	72	71	82	123	213	142	2.431	2.182	2.573	5.579	6.779	4.951	2.39533	5.76967	1.26826	6.23189e-08	9.52183e-06	--	XP_025984112.1 uncharacterized protein LOC102666081 [Glycine max]	-	-	-	-	-	-	-	--
Glyma.18G255000	701	397	655	189	233	231	8.546	4.513	7.625	3.163	2.758	3.07	6.89467	2.997	-1.20196	6.23828e-08	9.52183e-06	VIP2	XP_006602897.1 inositol hexakisphosphate and diphosphoinositol-pentakisphosphate kinase VIP2 isoform X1 [Glycine max]	Environmental Information Processing	Signal transduction	ko04070//Phosphatidylinositol signaling system	K13024	-	GO:0016881//acid-amino acid ligase activity	-	--
Glyma.17G076100	202	109	241	28	65	35	6.321	3.139	7.146	1.183	1.965	1.174	5.53533	1.44067	-1.94193	7.12853e-08	1.07258e-05	ChiC	XP_003550695.2 class V chitinase [Glycine max]	Metabolism;Metabolism	Global and overview maps;Carbohydrate metabolism	ko01100//Metabolic pathways;ko00520//Amino sugar and nucleotide sugar metabolism	K01183;K01183	-	-	GO:0005975//carbohydrate metabolic process	--
Glyma.20G213600	47	36	17	0	0	0	1.575	1.11	0.54	0	0	0	1.075	0.001	-10.0701	7.53726e-08	1.13005e-05	D7OMT	KRG92474.1 hypothetical protein GLYMA_20G213600 [Glycine max]	Metabolism	Biosynthesis of other secondary metabolites	ko00943//Isoflavonoid biosynthesis	K13262	-	GO:0008168//methyltransferase activity;GO:0008171//O-methyltransferase activity	GO:0006480//N-terminal protein amino acid methylation;GO:0016051//carbohydrate biosynthetic process	--
Glyma.09G196000	619	677	528	130	350	200	11.649	11.701	9.41	3.311	6.349	3.995	10.92	4.55167	-1.26251	8.0667e-08	1.19252e-05	HMGR3	XP_003534226.1 3-hydroxy-3-methylglutaryl-coenzyme A reductase 1 [Glycine max]	Metabolism;Metabolism;Metabolism	Global and overview maps;Global and overview maps;Metabolism of terpenoids and polyketides	ko01100//Metabolic pathways;ko01110//Biosynthesis of secondary metabolites;ko00900//Terpenoid backbone biosynthesis	K00021;K00021;K00021	GO:0016021//integral component of membrane	GO:0004420//hydroxymethylglutaryl-CoA reductase (NADPH) activity	GO:0006614//SRP-dependent cotranslational protein targeting to membrane;GO:0008299//isoprenoid biosynthetic process;GO:0015936//coenzyme A metabolic process;GO:0016054//organic acid catabolic process;GO:0055114//oxidation-reduction process	--
Glyma.10G138700	169	315	205	308	580	469	2.396	4.164	2.741	6.083	8.032	7.197	3.10033	7.104	1.19621	8.41158e-08	1.23917e-05	ASY3	XP_006589096.1 meiosis-specific protein ASY3 [Glycine max]	-	-	-	-	GO:0019028//viral capsid;GO:0019031//viral envelope	GO:0005198//structural molecule activity	-	--
Glyma.04G239400	56	71	41	160	107	231	1.775	2.071	1.231	6.877	3.276	7.852	1.69233	6.00167	1.82635	9.6057e-08	1.39085e-05	MKS1	XP_003522552.2 protein MKS1 [Glycine max]	Environmental Information Processing	Signal transduction	ko04016//MAPK signaling pathway - plant	K20725	-	-	-	--
Glyma.08G189600	130	205	25	13	9	8	2.073	3.01	0.378	0.28	0.139	0.137	1.82033	0.185333	-3.29601	1.0736e-07	1.53871e-05	LOX1.1	NP_001237338.2 lipoxygenase-10 [Glycine max]	Metabolism	Lipid metabolism	ko00591//Linoleic acid metabolism	K15718	-	GO:0005515//protein binding;GO:0016702//oxidoreductase activity, acting on single donors with incorporation of molecular oxygen, incorporation of two atoms of oxygen;GO:0046872//metal ion binding	GO:0055114//oxidation-reduction process	--
Glyma.15G071300	23	17	76	475	609	266	0.892	0.575	2.671	23.55	21.029	10.233	1.37933	18.2707	3.72749	1.09134e-07	1.5536e-05	TSJT1	KRH10823.1 hypothetical protein GLYMA_15G071300 [Glycine max]	-	-	-	-	-	GO:0004066//asparagine synthase (glutamine-hydrolyzing) activity	GO:0006529//asparagine biosynthetic process	--
Glyma.09G219300	11	15	13	43	63	53	0.619	0.777	0.693	3.267	3.426	3.199	0.696333	3.29733	2.24345	1.13248e-07	1.60355e-05	ARG7	KRH39786.1 hypothetical protein GLYMA_09G219300 [Glycine max]	Environmental Information Processing	Signal transduction	ko04075//Plant hormone signal transduction	K14488	-	-	GO:0009733//response to auxin	--
Glyma.07G125600	166	67	353	1952	3087	1367	5.201	1.932	10.481	82.551	93.431	45.931	5.87133	73.971	3.6552	1.15757e-07	1.6314e-05	--	NP_001240129.1 uncharacterized protein LOC100775516 [Glycine max]	-	-	-	-	GO:0005944//phosphatidylinositol 3-kinase complex, class IB	GO:0046935//1-phosphatidylinositol-3-kinase regulator activity	-	--
Glyma.09G192500	654	427	285	896	965	960	14.381	8.662	5.945	26.709	20.661	22.708	9.66267	23.3593	1.27351	1.19297e-07	1.67016e-05	At1g67300	XP_003534208.1 probable plastidic glucose transporter 2 [Glycine max]	-	-	-	-	GO:0005887//integral component of plasma membrane;GO:0016021//integral component of membrane	GO:0008028//monocarboxylic acid transmembrane transporter activity;GO:0015114//phosphate ion transmembrane transporter activity;GO:0015295//solute:proton symporter activity;GO:0015307//drug:proton antiporter activity;GO:0022857//transmembrane transporter activity;GO:0042910//xenobiotic transporter activity;GO:0051119//sugar transmembrane transporter activity	GO:0006810//transport;GO:0006817//phosphate ion transport;GO:0006855//drug transmembrane transport;GO:0008643//carbohydrate transport;GO:0015718//monocarboxylic acid transport;GO:0042493//response to drug;GO:0042908//xenobiotic transport;GO:0055085//transmembrane transport	--
Glyma.12G040600	292	270	260	90	141	91	8.124	6.915	6.855	3.38	3.79	2.715	7.298	3.295	-1.14722	1.22444e-07	1.70855e-05	BZIP44	NP_001238344.1 bZIP transcription factor bZIP124 [Glycine max]	-	-	-	-	GO:0005737//cytoplasm	GO:0003677//DNA binding;GO:0003700//transcription factor activity, sequence-specific DNA binding;GO:0043565//sequence-specific DNA binding	GO:0006355//regulation of transcription, DNA-templated;GO:0006357//regulation of transcription from RNA polymerase II promoter;GO:0006415//translational termination;GO:0043093//FtsZ-dependent cytokinesis;GO:0070206//protein trimerization;GO:0090529//cell septum assembly	bZIP
Glyma.20G051900	1356	1014	1680	487	721	437	31.256	21.514	36.698	15.152	16.056	10.802	29.8227	14.0033	-1.09064	1.3855e-07	1.92062e-05	AAO	XP_028221764.1 L-ascorbate oxidase-like [Glycine soja]	Metabolism;Metabolism	Global and overview maps;Carbohydrate metabolism	ko01100//Metabolic pathways;ko00053//Ascorbate and aldarate metabolism	K00423;K00423	-	GO:0005375//copper ion transmembrane transporter activity;GO:0005507//copper ion binding;GO:0009055//electron carrier activity;GO:0016491//oxidoreductase activity;GO:0050304//nitrous-oxide reductase activity	GO:0006825//copper ion transport;GO:0019333//denitrification pathway;GO:0055114//oxidation-reduction process	--
Glyma.03G253400	69	63	91	102	266	178	2.621	2.203	3.276	5.23	9.761	7.251	2.7	7.414	1.45729	1.62808e-07	2.20625e-05	--	NP_001241293.1 uncharacterized protein LOC100815552 [Glycine max]	-	-	-	-	-	-	-	--
Glyma.19G228000	268	328	259	107	106	118	13.965	15.732	12.789	7.526	5.336	6.594	14.162	6.48533	-1.12677	1.69003e-07	2.27565e-05	BHLH149	XP_003554615.1 transcription factor bHLH149 [Glycine max]	-	-	-	-	-	-	-	--
Glyma.06G061200	308	238	294	97	64	40	18.938	13.47	17.131	8.051	3.802	2.638	16.513	4.83033	-1.77341	1.69006e-07	2.27565e-05	At2g25060	NP_001235764.2 ENODL1-like domain-containing protein precursor [Glycine max]	-	-	-	-	-	GO:0009055//electron carrier activity	-	--
Glyma.10G118250	87	14	90	0	0	2	6.321	0.936	6.197	0	0	0.156	4.48467	0.052	-6.43035	1.82543e-07	2.43468e-05	--	-	-	-	-	-	-	-	-	--
Glyma.U031105	59	179	30	3	13	2	3.522	9.836	1.697	0.242	0.75	0.128	5.01833	0.373333	-3.74867	1.95183e-07	2.58694e-05	DIR3	XP_028224383.1 dirigent protein 22-like [Glycine soja]	-	-	-	-	-	-	-	--
Glyma.20G202600	333	333	312	119	122	162	26.678	24.556	23.687	12.868	9.443	13.918	24.9737	12.0763	-1.04823	2.07145e-07	2.72711e-05	At4g14450	XP_006606361.1 uncharacterized protein At4g14450, chloroplastic [Glycine max]	-	-	-	-	-	-	-	--
Glyma.14G056300	206	318	61	26	36	33	8.69	12.348	2.439	1.481	1.467	1.493	7.82567	1.48033	-2.40229	2.18128e-07	2.84016e-05	PYL4	XP_003544050.1 abscisic acid receptor PYL4 [Glycine max]	Environmental Information Processing;Environmental Information Processing	Signal transduction;Signal transduction	ko04075//Plant hormone signal transduction;ko04016//MAPK signaling pathway - plant	K14496;K14496	-	GO:0004601//peroxidase activity;GO:0020037//heme binding	GO:0006952//defense response;GO:0006979//response to oxidative stress;GO:0055114//oxidation-reduction process	--
Glyma.06G050300	21	22	47	65	140	96	0.708	0.683	1.503	2.96	4.563	3.473	0.964667	3.66533	1.92584	2.20491e-07	2.85962e-05	At2g25900	NP_001304563.2 zinc finger CCCH domain-containing protein [Glycine max]	-	-	-	-	GO:0005575//cellular_component;GO:0005622//intracellular;GO:0005623//cell;GO:0005737//cytoplasm;GO:0005886//plasma membrane;GO:0016020//membrane;GO:0044424//intracellular part;GO:0044464//cell part;GO:0071944//cell periphery	GO:0003674//molecular_function;GO:0003676//nucleic acid binding;GO:0003677//DNA binding;GO:0003700//transcription factor activity, sequence-specific DNA binding;GO:0003723//RNA binding;GO:0003727//single-stranded RNA binding;GO:0005488//binding;GO:0043167//ion binding;GO:0043169//cation binding;GO:0046872//metal ion binding;GO:0097159//organic cyclic compound binding;GO:1901363//heterocyclic comp…	GO:0006355//regulation of transcription, DNA-templated;GO:0006417//regulation of translation;GO:0008150//biological_process;GO:0009889//regulation of biosynthetic process;GO:0009890//negative regulation of biosynthetic process;GO:0009892//negative regulation of metabolic process;GO:0009893//positive regulation of metabolic process;GO:0009894//regulation of catabolic process;GO:0009896//positive r…	C3H
Glyma.01G087800	95	92	117	196	190	192	2.566	2.288	2.995	7.146	4.958	5.562	2.61633	5.88867	1.17039	2.51066e-07	3.22647e-05	GATL3	XP_003516853.1 probable galacturonosyltransferase-like 3 [Glycine max]	-	-	-	-	-	GO:0016757//transferase activity, transferring glycosyl groups	-	--
Glyma.04G150500	203	215	258	81	91	91	4.612	4.496	5.555	2.484	1.998	2.217	4.88767	2.233	-1.13016	3.15772e-07	3.9152e-05	GAI1	XP_003524001.1 DELLA protein DWARF8 [Glycine max]	Environmental Information Processing	Signal transduction	ko04075//Plant hormone signal transduction	K14494	-	-	-	GRAS
Glyma.U032405	488	320	469	144	200	185	6.155	3.722	5.604	2.46	2.439	2.498	5.16033	2.46567	-1.06549	3.28855e-07	4.0185e-05	RPPL1	XP_006576474.2 putative disease resistance RPP13-like protein 1 [Glycine max]	-	-	-	-	GO:0009368//endopeptidase Clp complex	GO:0004176//ATP-dependent peptidase activity;GO:0004252//serine-type endopeptidase activity;GO:0005515//protein binding;GO:0005524//ATP binding;GO:0016887//ATPase activity;GO:0043531//ADP binding	GO:0006508//proteolysis;GO:0043335//protein unfolding	--
Glyma.07G050900	322	140	300	74	61	55	8.562	3.426	7.559	2.656	1.567	1.568	6.51567	1.93033	-1.75506	3.43499e-07	4.17332e-05	GULLO6	XP_003529878.2 probable L-gulonolactone oxidase 4 isoform X1 [Glycine max]	Metabolism;Metabolism	Global and overview maps;Carbohydrate metabolism	ko01100//Metabolic pathways;ko00053//Ascorbate and aldarate metabolism	K00103;K00103	GO:0016020//membrane	GO:0003885//D-arabinono-1,4-lactone oxidase activity;GO:0008762//UDP-N-acetylmuramate dehydrogenase activity;GO:0008891//glycolate oxidase activity;GO:0016491//oxidoreductase activity;GO:0050660//flavin adenine dinucleotide binding	GO:0005975//carbohydrate metabolic process;GO:0009252//peptidoglycan biosynthetic process;GO:0055114//oxidation-reduction process	--
Glyma.05G180100	56	81	108	123	202	207	1.151	1.519	2.102	3.353	4.005	4.559	1.59067	3.97233	1.32036	3.63463e-07	4.35332e-05	ACX2	XP_003525063.1 acyl-coenzyme A oxidase 2, peroxisomal [Glycine max]	Metabolism;Metabolism;Metabolism;Cellular Processes;Metabolism;Metabolism;Metabolism;Metabolism;Metabolism;Metabolism	Global and overview maps;Global and overview maps;Global and overview maps;Transport and catabolism;Global and overview maps;Lipid metabolism;Metabolism of other amino acids;Lipid metabolism;Carbohydrate metabolism;Lipid metabolism	ko01100//Metabolic pathways;ko01110//Biosynthesis of secondary metabolites;ko01200//Carbon metabolism;ko04146//Peroxisome;ko01212//Fatty acid metabolism;ko00071//Fatty acid degradation;ko00410//beta-Alanine metabolism;ko00592//alpha-Linolenic acid metabolism;ko00640//Propanoate metabolism;ko01040//Biosynthesis of unsaturated fatty acids	K00232;K00232;K00232;K00232;K00232;K00232;K00232;K00232;K00232;K00232	GO:0005575//cellular_component;GO:0005622//intracellular;GO:0005623//cell;GO:0005737//cytoplasm;GO:0005777//peroxisome;GO:0042579//microbody;GO:0043226//organelle;GO:0043227//membrane-bounded organelle;GO:0043229//intracellular organelle;GO:0043231//intracellular membrane-bounded organelle;GO:0044424//intracellular part;GO:0044444//cytoplasmic part;GO:0044464//cell part	GO:0000166//nucleotide binding;GO:0003674//molecular_function;GO:0003824//catalytic activity;GO:0003995//acyl-CoA dehydrogenase activity;GO:0003997//acyl-CoA oxidase activity;GO:0005488//binding;GO:0016491//oxidoreductase activity;GO:0016627//oxidoreductase activity, acting on the CH-CH group of donors;GO:0016634//oxidoreductase activity, acting on the CH-CH group of donors, oxygen as acceptor;GO…	GO:0001676//long-chain fatty acid metabolic process;GO:0006082//organic acid metabolic process;GO:0006629//lipid metabolic process;GO:0006631//fatty acid metabolic process;GO:0006635//fatty acid beta-oxidation;GO:0008150//biological_process;GO:0008152//metabolic process;GO:0009056//catabolic process;GO:0009062//fatty acid catabolic process;GO:0009987//cellular process;GO:0016042//lipid catabolic …	--
Glyma.02G028600	1033	1317	1343	218	698	524	34.333	40.285	42.314	9.78	22.418	18.677	38.9773	16.9583	-1.20064	4.60405e-07	5.34778e-05	5MMP	NP_001354867.1 putative metalloendoproteinase precursor [Glycine max]	-	-	-	-	GO:0031012//extracellular matrix	GO:0004222//metalloendopeptidase activity;GO:0008233//peptidase activity;GO:0008237//metallopeptidase activity;GO:0008270//zinc ion binding	GO:0006508//proteolysis	--
Glyma.07G015800	1476	2166	1274	427	974	615	14.268	19.268	11.673	5.571	9.094	6.373	15.0697	7.01267	-1.10361	4.8742e-07	5.61529e-05	ABCG36	XP_003530098.1 ABC transporter G family member 36 [Glycine max]	-	-	-	-	GO:0005575//cellular_component;GO:0005887//integral component of plasma membrane;GO:0009380//excinuclease repair complex;GO:0009898//cytoplasmic side of plasma membrane;GO:0016020//membrane;GO:0016021//integral component of membrane;GO:0043190//ATP-binding cassette (ABC) transporter complex;GO:0055051//ATP-binding cassette (ABC) transporter complex, integrated substrate binding;GO:0055052//ATP-bi…	GO:0003674//molecular_function;GO:0003924//GTPase activity;GO:0005260//channel-conductance-controlling ATPase activity;GO:0005319//lipid transporter activity;GO:0005524//ATP binding;GO:0005525//GTP binding;GO:0008565//protein transporter activity;GO:0009378//four-way junction helicase activity;GO:0009381//excinuclease ABC activity;GO:0015220//choline transmembrane transporter activity;GO:0015221/…	GO:0000910//cytokinesis;GO:0006281//DNA repair;GO:0006289//nucleotide-excision repair;GO:0006310//DNA recombination;GO:0006810//transport;GO:0006817//phosphate ion transport;GO:0006824//cobalt ion transport;GO:0006855//drug transmembrane transport;GO:0006869//lipid transport;GO:0007601//visual perception;GO:0008150//biological_process;GO:0008272//sulfate transport;GO:0015675//nickel cation transp…	--
Glyma.09G232400	115	230	139	23	64	28	1.395	2.561	1.593	0.375	0.748	0.364	1.84967	0.495667	-1.89982	5.09339e-07	5.82024e-05	IRE	KRH40002.1 hypothetical protein GLYMA_09G232400 [Glycine max]	-	-	-	-	-	GO:0004672//protein kinase activity;GO:0005524//ATP binding;GO:0016709//oxidoreductase activity, acting on paired donors, with incorporation or reduction of molecular oxygen, NAD(P)H as one donor, and incorporation of one atom of oxygen	GO:0006468//protein phosphorylation;GO:0006744//ubiquinone biosynthetic process	--
Glyma.11G182500	82	104	113	158	197	180	3.745	4.372	4.891	9.741	8.693	8.816	4.336	9.08333	1.06686	5.60001e-07	6.24718e-05	--	XP_003539162.1 protein FAF-like, chloroplastic [Glycine max]	-	-	-	-	-	-	-	--
Glyma.18G280900	242	335	302	116	117	118	9.235	11.767	10.921	5.975	4.314	4.829	10.641	5.03933	-1.07833	6.02927e-07	6.65581e-05	AOC	NP_001240033.1 allene oxide cyclase 4, chloroplastic-like [Glycine max]	Metabolism;Metabolism;Metabolism	Global and overview maps;Global and overview maps;Lipid metabolism	ko01100//Metabolic pathways;ko01110//Biosynthesis of secondary metabolites;ko00592//alpha-Linolenic acid metabolism	K10525;K10525;K10525	-	GO:0016853//isomerase activity	-	--
Glyma.13G347800	3241	3734	2138	1043	1666	825	30.943	32.818	19.348	13.446	15.372	8.448	27.703	12.422	-1.15714	6.06318e-07	6.67582e-05	LOX1.5	NP_001235250.2 lipoxygenase [Glycine max]	Metabolism	Lipid metabolism	ko00591//Linoleic acid metabolism	K15718	-	GO:0005515//protein binding;GO:0016702//oxidoreductase activity, acting on single donors with incorporation of molecular oxygen, incorporation of two atoms of oxygen;GO:0046872//metal ion binding	GO:0055114//oxidation-reduction process	--
MSTRG.27554	25	18	17	59	47	181	0.889	0.567	0.514	2.755	1.605	6.814	0.656667	3.72467	2.50388	6.49668e-07	7.09766e-05	UAH	ureidoglycolate hydrolase-like [Glycine soja]	Metabolism;Metabolism	Global and overview maps;Nucleotide metabolism	ko01100//Metabolic pathways;ko00230//Purine metabolism	K18151;K18151	GO:0043231//intracellular membrane-bounded organelle	GO:0016813//hydrolase activity, acting on carbon-nitrogen (but not peptide) bonds, in linear amidines;GO:0043169//cation binding	GO:0000097//sulfur amino acid biosynthetic process;GO:0000255//allantoin metabolic process;GO:0008380//RNA splicing;GO:0009112//nucleobase metabolic process	--
Glyma.05G225900	78	23	162	902	1204	716	3.895	1.057	7.667	60.801	58.089	38.345	4.20633	52.4117	3.63925	6.68035e-07	7.27951e-05	--	NP_001235790.1 uncharacterized protein LOC100526906 [Glycine max]	-	-	-	-	-	-	-	--
Glyma.11G105800	27	12	110	724	1223	615	1.69	0.691	6.524	61.159	73.945	41.275	2.96833	58.793	4.30792	7.12566e-07	7.64652e-05	ATJ11	NP_001236960.1 uncharacterized protein LOC100305807 [Glycine max]	-	-	-	-	-	GO:0005515//protein binding	GO:0002376//immune system process;GO:0006457//protein folding;GO:0009408//response to heat	--
Glyma.05G160700	277	255	185	36	118	63	19.833	16.806	12.553	3.479	8.163	4.837	16.3973	5.493	-1.5778	7.57729e-07	8.06972e-05	--	XP_006580176.1 uncharacterized protein LOC100793239 isoform X1 [Glycine max]	-	-	-	-	-	-	-	--
Glyma.15G180000	4	3	0	27	13	85	0.179	0.124	0	1.631	0.562	4.08	0.101	2.091	4.37177	8.0205e-07	8.52027e-05	ERF017	XP_003546516.1 ethylene-responsive transcription factor ERF017 [Glycine max]	-	-	-	-	-	GO:0003700//transcription factor activity, sequence-specific DNA binding	GO:0006355//regulation of transcription, DNA-templated	AP2-EREBP
Glyma.02G154500	77	53	127	226	179	215	5.863	3.715	9.183	23.228	13.168	17.557	6.25367	17.9843	1.52397	9.18708e-07	9.63846e-05	--	XP_025981412.1 uncharacterized protein LOC112999520 [Glycine max]	-	-	-	-	-	-	-	--
Glyma.12G011200	86	46	130	11	14	20	1.954	0.962	2.799	0.337	0.307	0.487	1.905	0.377	-2.33715	9.30983e-07	9.719e-05	Os01g0801600	XP_003539917.1 probable glycerol-3-phosphate dehydrogenase [NAD(+)] 1, cytosolic [Glycine max]	Metabolism;Metabolism	Global and overview maps;Lipid metabolism	ko01110//Biosynthesis of secondary metabolites;ko00564//Glycerophospholipid metabolism	K00006;K00006	-	GO:0004367//glycerol-3-phosphate dehydrogenase [NAD+] activity;GO:0016616//oxidoreductase activity, acting on the CH-OH group of donors, NAD or NADP as acceptor;GO:0051287//NAD binding	GO:0005975//carbohydrate metabolic process;GO:0046168//glycerol-3-phosphate catabolic process;GO:0055114//oxidation-reduction process	--
Glyma.13G199500	150	96	163	35	33	46	5.791	3.412	5.951	1.817	1.226	1.897	5.05133	1.64667	-1.61712	1.09143e-06	0.000112633	ANNAT8	XP_003542834.1 annexin-like protein RJ4 isoform X2 [Glycine max]	-	-	-	-	GO:0016020//membrane	GO:0005509//calcium ion binding;GO:0005544//calcium-dependent phospholipid binding	GO:0016226//iron-sulfur cluster assembly;GO:0048193//Golgi vesicle transport	--
Glyma.20G158700	280	138	270	71	48	64	13.556	6.15	12.388	4.64	2.245	3.323	10.698	3.40267	-1.6526	1.10594e-06	0.000113493	FRIL	NP_001235498.2 putative lectin [Glycine max]	-	-	-	-	-	GO:0030246//carbohydrate binding	-	--
Glyma.03G247500	96	138	68	146	254	240	8.241	10.905	5.532	16.918	21.066	22.095	8.226	20.0263	1.28364	1.10903e-06	0.000113535	HEL	NP_001235941.1 uncharacterized protein LOC100526916 precursor [Glycine max]	-	-	-	-	GO:0005575//cellular_component;GO:0005576//extracellular region;GO:0005618//cell wall;GO:0005623//cell;GO:0030312//external encapsulating structure;GO:0044464//cell part;GO:0071944//cell periphery	-	GO:0006950//response to stress;GO:0006952//defense response;GO:0008150//biological_process;GO:0009605//response to external stimulus;GO:0009607//response to biotic stimulus;GO:0009617//response to bacterium;GO:0009620//response to fungus;GO:0042742//defense response to bacterium;GO:0043207//response to external biotic stimulus;GO:0050832//defense response to fungus;GO:0050896//response to stimulu…	--
Glyma.16G022400	161	152	155	57	51	49	11.82	10.272	10.784	5.649	3.617	3.858	10.9587	4.37467	-1.32483	1.14362e-06	0.000116512	KIC	XP_003548273.1 calcium-binding protein KIC [Glycine max]	Genetic Information Processing	Replication and repair	ko03420//Nucleotide excision repair	K10840	-	GO:0005509//calcium ion binding;GO:0005515//protein binding	-	--
Glyma.15G078200	127	127	178	229	326	214	3.153	2.903	4.188	7.675	7.821	5.699	3.41467	7.065	1.04894	1.15119e-06	0.000116825	ACR4	XP_014623829.1 serine/threonine-protein kinase-like protein ACR4 [Glycine max]	-	-	-	-	-	GO:0004672//protein kinase activity;GO:0005524//ATP binding;GO:0016757//transferase activity, transferring glycosyl groups	GO:0006468//protein phosphorylation;GO:0006493//protein O-linked glycosylation	--
Glyma.09G211400	64	59	46	93	121	243	2.164	1.836	1.474	4.244	3.952	8.81	1.82467	5.66867	1.63538	1.19517e-06	0.000120889	PHL11	XP_006587621.1 myb family transcription factor PHL11 [Glycine max]	-	-	-	-	GO:0016020//membrane	GO:0005515//protein binding	GO:0009847//spore germination	ARR-B
Glyma.12G200500	12	25	24	44	84	73	0.604	1.159	1.145	2.99	4.086	3.942	0.969333	3.67267	1.92176	1.24911e-06	0.000125972	--	NP_001236396.1 uncharacterized protein LOC100305766 [Glycine max]	-	-	-	-	-	-	-	--
Glyma.08G068600	1136	488	874	307	269	234	74.605	29.5	54.394	27.214	17.068	16.48	52.833	20.254	-1.38323	1.31308e-06	0.000131557	--	KRH42099.1 hypothetical protein GLYMA_08G068400 [Glycine max]	-	-	-	-	-	-	-	--
Glyma.02G260800	263	197	407	386	646	546	10.405	6.014	12.291	21.89	24.412	21.031	9.57	22.4443	1.22976	1.35595e-06	0.000134893	CID2	ACU14232.1 unknown [Glycine max]	-	-	-	-	-	-	-	--
Glyma.17G153000	452	459	291	130	201	166	7.908	7.28	4.813	3.008	3.41	3.068	6.667	3.162	-1.0762	1.48054e-06	0.000145575	IP5P2	XP_003549972.1 type I inositol polyphosphate 5-phosphatase 2 [Glycine max]	-	-	-	-	GO:0005882//intermediate filament	-	-	--
Glyma.02G108300	401	309	564	148	140	185	15.605	11.069	20.8	7.774	5.264	7.721	15.8247	6.91967	-1.1934	1.52637e-06	0.000149041	MPSR1	RZC24397.1 E3 ubiquitin-protein ligase MPSR1 [Glycine soja]	-	-	-	-	GO:0000109//nucleotide-excision repair complex;GO:0005680//anaphase-promoting complex	GO:0008270//zinc ion binding;GO:0046872//metal ion binding;GO:0061630//ubiquitin protein ligase activity;GO:0097602//cullin family protein binding	GO:0006289//nucleotide-excision repair;GO:0031145//anaphase-promoting complex-dependent proteasomal ubiquitin-dependent protein catabolic process	--
Glyma.03G058000	136	92	164	159	328	295	5.017	3.107	5.745	7.866	11.407	11.682	4.623	10.3183	1.15831	1.5677e-06	0.000152724	CPRD49	XP_003520489.2 GDSL esterase/lipase CPRD49 isoform X1 [Glycine max]	-	-	-	-	-	GO:0016788//hydrolase activity, acting on ester bonds	-	--
Glyma.17G135100	0	6	6	33	42	27	0	0.23	0.236	1.852	1.687	1.204	0.155333	1.581	3.3474	1.79567e-06	0.00017294	--	XP_003549885.1 uncharacterized protein LOC100790687 isoform X1 [Glycine max]	-	-	-	-	-	-	-	--
Glyma.18G256000	44	14	53	0	1	0	1.329	0.389	1.518	0	0.029	0	1.07867	0.00966667	-6.80201	1.90055e-06	0.000181799	WRI1	XP_006602898.1 AP2-like ethylene-responsive transcription factor At1g16060 [Glycine max]	-	-	-	-	-	GO:0003700//transcription factor activity, sequence-specific DNA binding	GO:0006355//regulation of transcription, DNA-templated	AP2-EREBP
Glyma.15G228900	0	11	4	22	39	90	0	0.461	0.189	1.361	1.716	4.4	0.216667	2.49233	3.52395	2.10915e-06	0.000199497	--	XP_003546697.2 uncharacterized protein LOC100777664 isoform X1 [Glycine max]	-	-	-	-	GO:0005575//cellular_component;GO:0005622//intracellular;GO:0005623//cell;GO:0005737//cytoplasm;GO:0005783//endoplasmic reticulum;GO:0005811//lipid particle;GO:0012505//endomembrane system;GO:0043226//organelle;GO:0043227//membrane-bounded organelle;GO:0043228//non-membrane-bounded organelle;GO:0043229//intracellular organelle;GO:0043231//intracellular membrane-bounded organelle;GO:0043232//intra…	GO:0005515//protein binding;GO:0016835//carbon-oxygen lyase activity	GO:0006040//amino sugar metabolic process;GO:0009254//peptidoglycan turnover	--
Glyma.13G332567	15	9	18	35	57	66	0.739	0.408	0.841	2.329	2.714	3.489	0.662667	2.844	2.10157	2.15631e-06	0.000203502	RIBA3	RZB84146.1 putative monofunctional riboflavin biosynthesis protein RIBA 3, chloroplastic isoform A [Glycine soja]	Metabolism;Metabolism;Metabolism;Metabolism	Global and overview maps;Global and overview maps;Metabolism of cofactors and vitamins;Metabolism of cofactors and vitamins	ko01100//Metabolic pathways;ko01110//Biosynthesis of secondary metabolites;ko00790//Folate biosynthesis;ko00740//Riboflavin metabolism	K14652;K14652;K14652;K14652	-	GO:0008686//3,4-dihydroxy-2-butanone-4-phosphate synthase activity	GO:0009231//riboflavin biosynthetic process	--
Glyma.09G230300	306	169	331	85	83	99	4.024	2.05	4.112	1.507	1.058	1.384	3.39533	1.31633	-1.36703	2.18111e-06	0.000204928	TDR	XP_006587703.1 leucine-rich repeat receptor-like protein kinase TDR [Glycine max]	-	-	-	-	-	GO:0004672//protein kinase activity;GO:0005515//protein binding;GO:0005524//ATP binding	GO:0006468//protein phosphorylation	--
Glyma.13G274100	317	353	308	124	117	170	13.86	14.207	12.762	7.318	4.942	7.971	13.6097	6.74367	-1.01303	2.41053e-06	0.000222204	ERF4	XP_003543229.1 ethylene-responsive transcription factor 4 [Glycine max]	-	-	-	-	-	GO:0003700//transcription factor activity, sequence-specific DNA binding	GO:0006355//regulation of transcription, DNA-templated	AP2-EREBP
Glyma.03G048351	21	12	33	0	0	0	0.622	0.327	0.926	0	0	0	0.625	0.001	-9.28771	2.41229e-06	0.000222204	ABCA10	XP_014629000.1 uncharacterized protein LOC106798042 [Glycine max]	-	-	-	-	-	GO:0003860//3-hydroxyisobutyryl-CoA hydrolase activity;GO:0005524//ATP binding	-	--
Glyma.18G294200	437	272	251	88	75	142	27.107	15.53	14.754	7.368	4.495	9.446	19.1303	7.103	-1.42936	2.44877e-06	0.000224625	LTP-2	XP_003552717.1 non-specific lipid-transfer protein 2 [Glycine max]	-	-	-	-	-	-	-	--
Glyma.02G261900	91	79	61	11	24	19	3.465	2.769	2.201	0.565	0.883	0.776	2.81167	0.741333	-1.92323	2.45143e-06	0.000224625	PYL4	XP_003519420.1 abscisic acid receptor PYL4 [Glycine max]	Environmental Information Processing;Environmental Information Processing	Signal transduction;Signal transduction	ko04075//Plant hormone signal transduction;ko04016//MAPK signaling pathway - plant	K14496;K14496	-	-	GO:0006952//defense response	--
Glyma.10G193500	5	2	1	16	23	59	0.237	0.087	0.045	1.022	1.052	2.996	0.123	1.69	3.78029	2.5731e-06	0.000232957	SODB	NP_001237901.2 iron-superoxide dismutase [Glycine max]	Cellular Processes	Transport and catabolism	ko04146//Peroxisome	K04564	-	GO:0004784//superoxide dismutase activity;GO:0046872//metal ion binding	GO:0006801//superoxide metabolic process;GO:0055114//oxidation-reduction process	--
Glyma.10G268900	196	180	250	61	107	80	9.546	8.069	11.538	4.01	5.035	4.178	9.71767	4.40767	-1.14059	2.70891e-06	0.000243169	RHA2A	XP_003536661.1 E3 ubiquitin-protein ligase RHA2A [Glycine max]	-	-	-	-	GO:0005680//anaphase-promoting complex	GO:0008270//zinc ion binding;GO:0046872//metal ion binding;GO:0061630//ubiquitin protein ligase activity;GO:0097602//cullin family protein binding	GO:0031145//anaphase-promoting complex-dependent proteasomal ubiquitin-dependent protein catabolic process	--
Glyma.02G059600	106	229	156	43	56	49	5.117	10.175	7.136	2.802	2.612	2.537	7.476	2.65033	-1.49609	2.8743e-06	0.000255305	CML41	NP_001237758.2 putative calcium-binding protein [Glycine max]	Organismal Systems	Environmental adaptation	ko04626//Plant-pathogen interaction	K13448	-	GO:0005509//calcium ion binding;GO:0005515//protein binding	-	--
Glyma.12G119200	60	148	70	283	399	885	3.468	7.874	3.834	22.08	22.282	54.859	5.05867	33.0737	2.70885	2.98492e-06	0.000263471	GRXC9	NP_001235378.1 thioredoxin-like superfamily protein [Glycine max]	-	-	-	-	-	GO:0009055//electron carrier activity;GO:0015035//protein disulfide oxidoreductase activity;GO:0015036//disulfide oxidoreductase activity	GO:0055114//oxidation-reduction process	--
Glyma.10G237800	333	468	339	137	127	192	12.619	16.325	12.174	7.008	4.65	7.803	13.706	6.487	-1.07918	3.16328e-06	0.000278053	HSFB2A	NP_001340363.1 heat stress transcription factor 19 [Glycine max]	-	-	-	-	-	GO:0003676//nucleic acid binding;GO:0003700//transcription factor activity, sequence-specific DNA binding;GO:0004519//endonuclease activity;GO:0043565//sequence-specific DNA binding	GO:0006355//regulation of transcription, DNA-templated	HSF
Glyma.05G143000	168	316	162	309	395	572	11.959	20.706	10.928	29.691	27.166	43.667	14.531	33.508	1.20537	3.61449e-06	0.000311879	--	KRH58694.1 hypothetical protein GLYMA_05G143000 [Glycine max]	-	-	-	-	-	-	-	--
Glyma.U000401	28	11	23	0	0	0	1.058	0.376	0.81	0	0	0	0.748	0.001	-9.54689	3.69329e-06	0.000318029	BHLH140	KRG88594.1 hypothetical protein GLYMA_U000400 [Glycine max]	-	-	-	-	GO:0000781//chromosome, telomeric region;GO:0005737//cytoplasm	GO:0003677//DNA binding;GO:0003723//RNA binding;GO:0003724//RNA helicase activity;GO:0004386//helicase activity;GO:0004849//uridine kinase activity;GO:0005524//ATP binding;GO:0016301//kinase activity;GO:0016772//transferase activity, transferring phosphorus-containing groups;GO:0016773//phosphotransferase activity, alcohol group as acceptor;GO:0016887//ATPase activity;GO:0017111//nucleoside-triph…	GO:0000012//single strand break repair;GO:0000723//telomere maintenance;GO:0015809//arginine transport;GO:0015819//lysine transport;GO:0015822//ornithine transport;GO:0016260//selenocysteine biosynthetic process;GO:0046108//uridine metabolic process	--
Glyma.17G173000	169	124	49	11	17	33	5.83	3.937	1.602	0.512	0.567	1.221	3.78967	0.766667	-2.3054	3.87915e-06	0.00033112	MAPKKK20	NP_001241003.1 mitogen-activated protein kinase kinase kinase 2-like [Glycine max]	-	-	-	-	-	GO:0004672//protein kinase activity;GO:0005524//ATP binding;GO:0016709//oxidoreductase activity, acting on paired donors, with incorporation or reduction of molecular oxygen, NAD(P)H as one donor, and incorporation of one atom of oxygen	GO:0006468//protein phosphorylation;GO:0006744//ubiquinone biosynthetic process	--
Glyma.09G277000	561	315	509	167	224	172	12.093	6.142	10.209	4.872	4.614	4.175	9.48133	4.55367	-1.05806	4.4318e-06	0.000371061	CIPK18	XP_003534649.1 CBL-interacting protein kinase 2 [Glycine max]	-	-	-	-	-	GO:0004672//protein kinase activity;GO:0005524//ATP binding	GO:0006468//protein phosphorylation;GO:0007165//signal transduction	--
MSTRG.6895	0	0	0	13	27	8	0	0	0	0.532	0.792	0.26	0.001	0.528	9.04439	4.45219e-06	0.000372013	--	-	-	-	-	-	-	-	-	--
Glyma.05G155600	41	19	53	118	155	71	1.205	0.514	1.476	4.68	4.4	2.237	1.065	3.77233	1.8246	4.48516e-06	0.000372123	At1g15670	XP_003524950.1 F-box/kelch-repeat protein At1g15670 [Glycine max]	-	-	-	-	GO:0005575//cellular_component;GO:0005622//intracellular;GO:0005623//cell;GO:0005737//cytoplasm;GO:0005829//cytosol;GO:0044424//intracellular part;GO:0044444//cytoplasmic part;GO:0044464//cell part	GO:0005515//protein binding	GO:0008150//biological_process;GO:0019222//regulation of metabolic process;GO:0031323//regulation of cellular metabolic process;GO:0043455//regulation of secondary metabolic process;GO:0050789//regulation of biological process;GO:0050794//regulation of cellular process;GO:0065007//biological regulation;GO:2000762//regulation of phenylpropanoid metabolic process	--
Glyma.03G054900	140	110	118	24	49	48	2.151	1.546	1.705	0.498	0.731	0.787	1.80067	0.672	-1.422	4.63911e-06	0.000382342	At4g27290	XP_006576519.1 G-type lectin S-receptor-like serine/threonine-protein kinase At4g27290 isoform X1 [Glycine max]	-	-	-	-	-	GO:0004672//protein kinase activity;GO:0005524//ATP binding	GO:0006468//protein phosphorylation;GO:0048544//recognition of pollen	--
Glyma.08G328000	25	28	10	45	73	102	0.818	0.843	0.31	1.987	2.307	3.578	0.657	2.624	1.9978	4.78698e-06	0.000392997	ZIP11	XP_003532170.1 zinc transporter 11 [Glycine max]	-	-	-	-	GO:0016020//membrane	GO:0046873//metal ion transmembrane transporter activity	GO:0030001//metal ion transport;GO:0055085//transmembrane transport	--
Glyma.11G215800	130	174	90	246	269	227	4.341	5.348	2.848	11.089	8.679	8.129	4.179	9.299	1.15392	4.88135e-06	0.000399195	MYB20	XP_003538391.1 transcription factor MYB20 [Glycine max]	-	-	-	-	-	-	-	ARR-B
Glyma.12G200600	0	0	0	11	36	6	0	0	0	0.723	1.694	0.313	0.001	0.91	9.82972	5.06969e-06	0.000412999	--	RZB76778.1 hypothetical protein D0Y65_034956 [Glycine soja]	-	-	-	-	-	-	-	--
Glyma.02G036400	84	39	115	236	368	112	1.909	0.816	2.477	7.241	8.082	2.73	1.734	6.01767	1.7951	5.54844e-06	0.000447687	At1g23390	XP_003519930.1 F-box/kelch-repeat protein At1g23390 [Glycine max]	-	-	-	-	-	GO:0005515//protein binding	-	--
Glyma.18G254400	23	26	10	0	0	0	0.287	0.291	0.115	0	0	0	0.231	0.001	-7.85175	5.68177e-06	0.000454995	MIK2	KRH01109.1 hypothetical protein GLYMA_18G254400 [Glycine max]	-	-	-	-	-	GO:0004672//protein kinase activity;GO:0005515//protein binding;GO:0005524//ATP binding	GO:0006468//protein phosphorylation	--
Glyma.05G149100	101	62	125	123	230	261	4.782	2.702	5.608	7.86	10.52	13.251	4.364	10.5437	1.27265	5.69563e-06	0.00045522	GDI1	XP_003524909.1 rho GDP-dissociation inhibitor 1 [Glycine max]	-	-	-	-	GO:0005737//cytoplasm	GO:0005094//Rho GDP-dissociation inhibitor activity	-	--
Glyma.17G106600	73	54	73	96	169	126	2.022	1.377	1.916	3.615	4.522	3.743	1.77167	3.96	1.16039	6.05798e-06	0.00048031	--	RZB56291.1 hypothetical protein D0Y65_045467 [Glycine soja]	-	-	-	-	-	-	-	--
Glyma.02G149000	135	131	213	262	373	228	10.976	9.804	16.411	28.753	29.299	19.88	12.397	25.9773	1.06726	6.0844e-06	0.00048031	--	XP_025981367.1 uncharacterized protein LOC112999516 [Glycine max]	-	-	-	-	-	-	-	--
Glyma.09G013800	659	445	840	252	324	241	25.216	15.677	30.512	12.973	11.969	9.872	23.8017	11.6047	-1.03636	7.04407e-06	0.000546464	HIPP07	XP_006586779.1 heavy metal-associated isoprenylated plant protein 7 isoform X1 [Glycine max]	-	-	-	-	-	GO:0003677//DNA binding;GO:0003700//transcription factor activity, sequence-specific DNA binding;GO:0005507//copper ion binding;GO:0045340//mercury ion binding;GO:0046872//metal ion binding	GO:0006355//regulation of transcription, DNA-templated;GO:0006825//copper ion transport;GO:0015694//mercury ion transport	--
MSTRG.12415	6	3	17	19	86	60	0.107	0.049	0.288	0.458	1.483	1.148	0.148	1.02967	2.79851	7.06502e-06	0.000547086	PAP1	probable inactive purple acid phosphatase 1 isoform X1 [Glycine max]	-	-	-	-	-	GO:0004721//phosphoprotein phosphatase activity;GO:0043169//cation binding	GO:0006568//tryptophan metabolic process;GO:0006796//phosphate-containing compound metabolic process;GO:0009683//indoleacetic acid metabolic process;GO:0009814//defense response, incompatible interaction	--
Glyma.12G030700	0	0	1	22	41	8	0	0	0.059	1.847	2.463	0.534	0.0196667	1.61467	6.35934	7.21647e-06	0.000556774	ATJ11	NP_001239933.1 chaperone protein dnaJ 11-like protein [Glycine max]	-	-	-	-	-	GO:0005515//protein binding	GO:0002376//immune system process;GO:0006457//protein folding;GO:0009408//response to heat	--
Glyma.19G231000	185	273	62	24	40	48	5.443	7.393	1.729	0.953	1.137	1.514	4.855	1.20133	-2.01483	7.24679e-06	0.000557081	PP2B15	XP_003554629.1 F-box protein PP2-B15 [Glycine max]	-	-	-	-	-	GO:0005515//protein binding	-	--
Glyma.U008800	22	52	8	209	171	252	0.655	1.035	0.14	5.199	3.51	5.233	0.61	4.64733	2.92952	7.26639e-06	0.00055733	RPP13L3	XP_025983445.1 putative disease resistance RPP13-like protein 3 [Glycine max]	-	-	-	-	GO:0009898//cytoplasmic side of plasma membrane;GO:0055052//ATP-binding cassette (ABC) transporter complex, substrate-binding subunit-containing	GO:0003924//GTPase activity;GO:0005047//signal recognition particle binding;GO:0005524//ATP binding;GO:0005525//GTP binding;GO:0008134//transcription factor binding;GO:0009378//four-way junction helicase activity;GO:0016887//ATPase activity;GO:0018835//carbon phosphorus lyase activity;GO:0033221//urea-transporting ATPase activity;GO:0043531//ADP binding	GO:0002949//tRNA threonylcarbamoyladenosine modification;GO:0006281//DNA repair;GO:0006310//DNA recombination;GO:0006355//regulation of transcription, DNA-templated;GO:0009306//protein secretion;GO:0015840//urea transport;GO:0019634//organic phosphonate metabolic process	--
Glyma.16G127700	5	0	2	27	37	17	0.281	0	0.107	2.049	2.01	1.025	0.129333	1.69467	3.71184	7.30127e-06	0.000558224	ATJ11	XP_003547933.1 chaperone protein dnaJ 11, chloroplastic [Glycine max]	-	-	-	-	-	GO:0005515//protein binding	GO:0006457//protein folding;GO:0009408//response to heat	--
Glyma.04G089700	1134	1355	1264	329	883	400	23.408	25.745	24.726	9.167	17.609	8.855	24.6263	11.877	-1.05203	7.54154e-06	0.000573482	PCKA	XP_003522736.1 phosphoenolpyruvate carboxykinase (ATP) [Glycine max]	Metabolism;Metabolism;Metabolism;Metabolism;Metabolism;Metabolism;Metabolism	Global and overview maps;Global and overview maps;Global and overview maps;Carbohydrate metabolism;Carbohydrate metabolism;Energy metabolism;Carbohydrate metabolism	ko01100//Metabolic pathways;ko01110//Biosynthesis of secondary metabolites;ko01200//Carbon metabolism;ko00010//Glycolysis / Gluconeogenesis;ko00620//Pyruvate metabolism;ko00710//Carbon fixation in photosynthetic organisms;ko00020//Citrate cycle (TCA cycle)	K01610;K01610;K01610;K01610;K01610;K01610;K01610	-	GO:0004612//phosphoenolpyruvate carboxykinase (ATP) activity;GO:0005524//ATP binding	GO:0006094//gluconeogenesis	--
Glyma.09G216400	69	22	19	2	0	0	0.679	0.202	0.2	0.033	0	0	0.360333	0.011	-5.03376	7.58841e-06	0.000574978	At3g47570	XP_014617809.1 probable LRR receptor-like serine/threonine-protein kinase At3g47570 isoform X1 [Glycine max]	-	-	-	-	-	GO:0004413//homoserine kinase activity;GO:0004672//protein kinase activity;GO:0005515//protein binding;GO:0005524//ATP binding	GO:0006468//protein phosphorylation;GO:0009088//threonine biosynthetic process	--
Glyma.02G080800	76	87	118	143	210	151	3.948	4.164	5.808	10.029	10.547	8.413	4.64	9.663	1.05835	8.05783e-06	0.000607281	CAB2	KRH70280.1 hypothetical protein GLYMA_02G080800 [Glycine max]	Metabolism;Metabolism	Global and overview maps;Energy metabolism	ko01100//Metabolic pathways;ko00196//Photosynthesis - antenna proteins	K08912;K08912	-	GO:0003824//catalytic activity;GO:0046537//2,3-bisphosphoglycerate-independent phosphoglycerate mutase activity	-	--
Glyma.17G199600	337	192	284	93	106	116	14.204	7.584	11.02	5.533	4.59	5.461	10.936	5.19467	-1.07398	8.19101e-06	0.000616221	trpt1	XP_006600192.1 uncharacterized protein LOC100795797 isoform X3 [Glycine max]	-	-	-	-	-	GO:0003684//damaged DNA binding;GO:0003950//NAD+ ADP-ribosyltransferase activity;GO:0005515//protein binding;GO:0016034//maleylacetoacetate isomerase activity	GO:0006281//DNA repair;GO:0006559//L-phenylalanine catabolic process;GO:0006572//tyrosine catabolic process;GO:0006749//glutathione metabolic process	--
Glyma.19G197800	39	34	30	83	86	72	1.41	1.376	1.028	5.237	3.003	4.029	1.27133	4.08967	1.68564	8.43138e-06	0.00062871	OFP6	XP_028217703.1 transcription repressor OFP6-like [Glycine soja]	-	-	-	-	-	-	-	OFP
Glyma.19G039700	265	158	436	69	114	92	7.451	4.091	11.62	2.621	3.093	2.769	7.72067	2.82767	-1.44911	8.44731e-06	0.000628789	3AT1	XP_003555055.1 coumaroyl-CoA:anthocyanidin 3-O-glucoside-6''-O-coumaroyltransferase 1 [Glycine max]	-	-	-	-	-	GO:0016747//transferase activity, transferring acyl groups other than amino-acyl groups	-	--
Glyma.08G007800	90	63	97	125	179	150	2.263	1.452	2.3	4.237	4.346	4.049	2.005	4.21067	1.07045	8.6411e-06	0.000642084	ASR3	RZB94618.1 Trihelix transcription factor ASR3 [Glycine soja]	-	-	-	-	-	-	-	Trihelix
MSTRG.18867	8	33	18	0	0	0	0.443	1.683	0.945	0	0	0	1.02367	0.001	-9.99953	9.00265e-06	0.000666606	--	zinc finger protein VAR3, chloroplastic-like [Vigna unguiculata]	-	-	-	-	-	-	-	--
MSTRG.17532	45	34	54	109	100	89	1.54	1.071	1.752	5.036	3.307	3.267	1.45433	3.87	1.41198	9.48957e-06	0.000698988	HSR201	probable protein phosphatase 2C 4 [Glycine max]	-	-	-	-	GO:0016020//membrane;GO:0043231//intracellular membrane-bounded organelle	GO:0004721//phosphoprotein phosphatase activity	GO:0006498//N-terminal protein lipidation;GO:0006605//protein targeting;GO:0006796//phosphate-containing compound metabolic process;GO:0006952//defense response;GO:0009620//response to fungus;GO:0009755//hormone-mediated signaling pathway;GO:0009863//salicylic acid mediated signaling pathway;GO:0015833//peptide transport;GO:0016192//vesicle-mediated transport;GO:0032412//regulation of ion transme…	--
Glyma.01G006200	23	8	28	59	69	64	3.514	1.125	4.053	12.166	10.184	10.485	2.89733	10.945	1.91747	1.10447e-05	0.000802352	--	XP_003516452.1 programmed cell death protein 4 [Glycine max]	-	-	-	-	-	-	-	--
Glyma.18G010500	84	55	95	121	175	145	3.038	2.072	3.326	6.416	5.795	6.31	2.812	6.17367	1.13453	1.13266e-05	0.000819797	HSP21	XP_014625743.1 small heat shock protein, chloroplastic isoform X1 [Glycine max]	Genetic Information Processing	Folding, sorting and degradation	ko04141//Protein processing in endoplasmic reticulum	K13993	-	GO:0008191//metalloendopeptidase inhibitor activity	-	--
Glyma.13G215600	190	127	158	157	419	340	6.531	4.018	5.147	7.285	13.915	12.534	5.232	11.2447	1.10381	1.16124e-05	0.000836408	MIEL1	XP_003542919.1 E3 ubiquitin-protein ligase MIEL1 [Glycine max]	Genetic Information Processing	Folding, sorting and degradation	ko04120//Ubiquitin mediated proteolysis	K10144	-	GO:0008270//zinc ion binding;GO:0046872//metal ion binding	-	--
Glyma.09G043200	92	87	125	31	32	31	2.773	2.484	3.896	1.188	0.848	1.098	3.051	1.04467	-1.54624	1.20308e-05	0.000863603	SWEET17	NP_001242234.2 sugar efflux transporter SWEET28 isoform 1 [Glycine max]	-	-	-	-	GO:0016021//integral component of membrane	-	-	--
Glyma.11G124500	177	201	161	33	101	54	7.219	7.546	6.223	1.817	3.98	2.362	6.996	2.71967	-1.3631	1.2394e-05	0.00088367	CHI4	RZB79625.1 Endochitinase PR4 [Glycine soja]	Metabolism;Metabolism	Global and overview maps;Carbohydrate metabolism	ko01100//Metabolic pathways;ko00520//Amino sugar and nucleotide sugar metabolism	K01183;K01183	GO:0005575//cellular_component;GO:0005576//extracellular region;GO:0005618//cell wall;GO:0005623//cell;GO:0009505//plant-type cell wall;GO:0030312//external encapsulating structure;GO:0044464//cell part;GO:0048046//apoplast;GO:0071944//cell periphery	GO:0003674//molecular_function;GO:0003824//catalytic activity;GO:0004553//hydrolase activity, hydrolyzing O-glycosyl compounds;GO:0004568//chitinase activity;GO:0005488//binding;GO:0008061//chitin binding;GO:0008144//drug binding;GO:0016787//hydrolase activity;GO:0016798//hydrolase activity, acting on glycosyl bonds;GO:0097367//carbohydrate derivative binding	GO:0000272//polysaccharide catabolic process;GO:0002376//immune system process;GO:0005975//carbohydrate metabolic process;GO:0005976//polysaccharide metabolic process;GO:0006022//aminoglycan metabolic process;GO:0006026//aminoglycan catabolic process;GO:0006030//chitin metabolic process;GO:0006032//chitin catabolic process;GO:0006040//amino sugar metabolic process;GO:0006807//nitrogen compound me…	--
Glyma.06G125800	70	110	46	168	158	162	3.085	4.463	1.921	9.989	6.726	7.657	3.15633	8.124	1.36394	1.34788e-05	0.000951393	SWEET3B	NP_001344857.1 sugar efflux transporter SWEET14 [Glycine max]	-	-	-	-	GO:0016021//integral component of membrane	-	-	--
Glyma.11G065000	184	131	241	207	394	371	5.248	3.501	6.528	8.311	11.344	11.417	5.09233	10.3573	1.02425	1.46863e-05	0.00101996	GBF1	XP_006590363.1 G-box binding factor isoform X1 [Glycine max]	-	-	-	-	GO:0005737//cytoplasm;GO:0030867//rough endoplasmic reticulum membrane	GO:0003677//DNA binding;GO:0003700//transcription factor activity, sequence-specific DNA binding;GO:0004521//endoribonuclease activity;GO:0005524//ATP binding;GO:0043565//sequence-specific DNA binding	GO:0006260//DNA replication;GO:0006355//regulation of transcription, DNA-templated;GO:0006402//mRNA catabolic process;GO:0007059//chromosome segregation;GO:0023041//neuronal signal transduction;GO:0030261//chromosome condensation;GO:0043093//FtsZ-dependent cytokinesis;GO:0090529//cell septum assembly	bZIP
Glyma.06G117200	401	296	473	347	1038	784	12.792	8.691	14.299	14.941	31.99	26.82	11.9273	24.5837	1.04343	1.48719e-05	0.00103079	At1g77330	NP_001240144.1 1-aminocyclopropane-1-carboxylate oxidase 5-like protein [Glycine max]	Metabolism;Metabolism;Metabolism	Global and overview maps;Global and overview maps;Amino acid metabolism	ko01100//Metabolic pathways;ko01110//Biosynthesis of secondary metabolites;ko00270//Cysteine and methionine metabolism	K05933;K05933;K05933	GO:0070176//DRM complex	GO:0016491//oxidoreductase activity	GO:0006351//transcription, DNA-templated;GO:0055114//oxidation-reduction process	--
Glyma.11G146200	237	172	339	448	447	384	10.298	6.88	13.973	26.277	18.766	17.895	10.3837	20.9793	1.01465	1.59835e-05	0.00109399	--	XP_003538194.2 uncharacterized protein LOC100782946 [Glycine max]	-	-	-	-	-	-	-	--
Glyma.16G180900	56	149	17	3	14	6	1.065	2.608	0.306	0.077	0.257	0.122	1.32633	0.152	-3.1253	1.60166e-05	0.00109399	LSI2	XP_003548171.1 silicon efflux transporter LSI2 [Glycine max]	-	-	-	-	GO:0005887//integral component of plasma membrane;GO:0016021//integral component of membrane	GO:0008509//anion transmembrane transporter activity;GO:0015105//arsenite transmembrane transporter activity	GO:0006820//anion transport;GO:0015700//arsenite transport;GO:0046685//response to arsenic-containing substance;GO:0055085//transmembrane transport	--
Glyma.19G094000	55	23	42	86	105	96	1.46	0.562	1.057	3.082	2.693	2.733	1.02633	2.836	1.46636	1.73139e-05	0.00116689	TGA1	XP_003553944.1 teosinte glume architecture 1 [Glycine max]	-	-	-	-	-	GO:0003677//DNA binding	-	SBP
Glyma.09G209700	186	123	224	210	431	303	2.828	1.723	3.23	4.31	6.335	4.941	2.59367	5.19533	1.00222	1.78118e-05	0.00118783	PCMP-H11	KRH39618.1 hypothetical protein GLYMA_09G209700 [Glycine max]	-	-	-	-	-	GO:0008270//zinc ion binding	-	--
Glyma.14G052100	172	62	189	20	55	23	9.277	3.078	9.66	1.456	2.866	1.33	7.33833	1.884	-1.96165	1.82309e-05	0.00121005	--	XP_006595841.2 cysteine-rich and transmembrane domain-containing protein B [Glycine max]	-	-	-	-	-	-	-	--
Glyma.03G254600	214	173	169	48	105	67	5.049	3.757	3.778	1.529	2.393	1.695	4.19467	1.87233	-1.16372	1.94079e-05	0.00128014	At5g41620	XP_006577335.1 uncharacterized protein At5g41620 [Glycine max]	-	-	-	-	-	-	-	--
Glyma.13G301800	1	2	1	11	32	20	0.056	0.104	0.054	0.839	1.746	1.211	0.0713333	1.26533	4.1488	1.95344e-05	0.00128304	--	XP_003543361.1 uncharacterized protein LOC100795714 [Glycine max]	-	-	-	-	-	-	-	--
Glyma.06G054700	1031	1015	993	2537	1559	2964	48.227	43.682	44.004	160.108	70.427	148.604	45.3043	126.38	1.48004	2.03062e-05	0.00131679	HSP17.7	NP_001237886.2 class II heat shock protein [Glycine max]	Genetic Information Processing	Folding, sorting and degradation	ko04141//Protein processing in endoplasmic reticulum	K13993	-	-	-	--
Glyma.18G018200	60	57	65	80	132	123	1.129	0.988	1.16	2.033	2.401	2.483	1.09233	2.30567	1.07777	2.04805e-05	0.00132606	ERF060	XP_014625788.1 ethylene-responsive transcription factor ERF060 [Glycine max]	-	-	-	-	GO:0005575//cellular_component;GO:0005622//intracellular;GO:0005623//cell;GO:0005634//nucleus;GO:0030096//plasma membrane-derived thylakoid photosystem II;GO:0043226//organelle;GO:0043227//membrane-bounded organelle;GO:0043229//intracellular organelle;GO:0043231//intracellular membrane-bounded organelle;GO:0044424//intracellular part;GO:0044464//cell part	GO:0003674//molecular_function;GO:0003676//nucleic acid binding;GO:0003677//DNA binding;GO:0003700//transcription factor activity, sequence-specific DNA binding;GO:0005488//binding;GO:0097159//organic cyclic compound binding;GO:1901363//heterocyclic compound binding	GO:0000160//phosphorelay signal transduction system;GO:0006139//nucleobase-containing compound metabolic process;GO:0006351//transcription, DNA-templated;GO:0006355//regulation of transcription, DNA-templated;GO:0006725//cellular aromatic compound metabolic process;GO:0006807//nitrogen compound metabolic process;GO:0007154//cell communication;GO:0007165//signal transduction;GO:0008150//biological…	AP2-EREBP
Glyma.20G232600	114	91	119	36	37	37	4.461	3.278	4.413	1.902	1.399	1.553	4.05067	1.618	-1.32395	2.28766e-05	0.0014565	--	KRG92833.1 hypothetical protein GLYMA_20G232600 [Glycine max]	-	-	-	-	-	-	-	--
Glyma.11G221900	281	194	325	87	128	126	2.567	1.631	2.814	1.073	1.13	1.235	2.33733	1.146	-1.02826	2.29085e-05	0.0014565	GN	XP_003537466.1 ARF guanine-nucleotide exchange factor GNOM [Glycine max]	Cellular Processes	Transport and catabolism	ko04144//Endocytosis	K18443	-	GO:0005085//guanyl-nucleotide exchange factor activity	GO:0032012//regulation of ARF protein signal transduction	--
Glyma.17G049800	34	11	36	41	88	183	1.509	0.45	1.515	2.457	3.774	8.713	1.158	4.98133	2.1049	2.33435e-05	0.0014797	ABP19A	NP_001344958.1 germin-like protein precursor [Glycine max]	-	-	-	-	-	GO:0003700//transcription factor activity, sequence-specific DNA binding;GO:0016702//oxidoreductase activity, acting on single donors with incorporation of molecular oxygen, incorporation of two atoms of oxygen	GO:0055114//oxidation-reduction process	--
Glyma.07G036700	163	111	236	51	72	46	4.579	2.87	6.272	1.934	1.954	1.386	4.57367	1.758	-1.37942	2.67571e-05	0.00165635	At1g54200	XP_006583150.1 protein BIG GRAIN 1-like B [Glycine max]	-	-	-	-	-	-	-	--
Glyma.06G311000	23	1	45	0	0	0	0.346	0.014	0.642	0	0	0	0.334	0.001	-8.3837	2.76862e-05	0.00170037	At1g58390	KHN26405.1 Disease resistance protein RPM1 [Glycine soja]	Organismal Systems	Environmental adaptation	ko04626//Plant-pathogen interaction	K13457	-	GO:0043531//ADP binding	-	--
Glyma.11G182000	5	8	3	54	8	58	0.167	0.246	0.095	2.436	0.258	2.079	0.169333	1.591	3.232	2.77094e-05	0.00170037	NAC090	XP_003538107.1 NAC domain-containing protein 90 [Glycine max]	-	-	-	-	-	GO:0003677//DNA binding	GO:0006355//regulation of transcription, DNA-templated	NAC
Glyma.11G231400	28	15	29	61	73	56	1.628	0.803	1.598	4.787	4.101	3.492	1.343	4.12667	1.61952	2.78704e-05	0.00170777	ATL66	XP_003538474.1 RING-H2 finger protein ATL66 [Glycine max]	-	-	-	-	GO:0000109//nucleotide-excision repair complex;GO:0005680//anaphase-promoting complex	GO:0008270//zinc ion binding;GO:0046872//metal ion binding;GO:0061630//ubiquitin protein ligase activity;GO:0097602//cullin family protein binding	GO:0006289//nucleotide-excision repair;GO:0031145//anaphase-promoting complex-dependent proteasomal ubiquitin-dependent protein catabolic process	--
Glyma.16G054700	14	15	18	31	75	44	0.769	0.759	0.938	2.3	3.982	2.593	0.822	2.95833	1.84757	2.8243e-05	0.00172809	--	XP_003549150.1 uncharacterized protein LOC100805879 [Glycine max]	-	-	-	-	-	-	-	--
Glyma.10G167100	54	66	65	18	14	8	1.968	2.214	2.244	0.885	0.493	0.313	2.142	0.563667	-1.92604	3.04135e-05	0.00184488	AHL20	XP_003536146.1 AT-hook motif nuclear-localized protein 19 [Glycine max]	-	-	-	-	-	-	-	--
Glyma.16G063600	88	123	77	139	159	220	1.426	1.835	1.183	3.041	2.49	3.824	1.48133	3.11833	1.07388	3.1052e-05	0.00187286	At4g09190	NP_001304494.2 F-box associated protein [Glycine max]	-	-	-	-	-	GO:0005515//protein binding	-	--
Glyma.07G115400	63	36	109	12	17	3	1.968	1.035	3.226	0.506	0.513	0.1	2.07633	0.373	-2.47679	3.19142e-05	0.00191394	PLP3	NP_001345393.1 putative patatin-like phospholipase precursor [Glycine max]	-	-	-	-	GO:0005575//cellular_component;GO:0005622//intracellular;GO:0005623//cell;GO:0005737//cytoplasm;GO:0005750//mitochondrial respiratory chain complex III;GO:0005773//vacuole;GO:0043226//organelle;GO:0043227//membrane-bounded organelle;GO:0043229//intracellular organelle;GO:0043231//intracellular membrane-bounded organelle;GO:0044424//intracellular part;GO:0044444//cytoplasmic part;GO:0044464//cell …	GO:0003674//molecular_function;GO:0003824//catalytic activity;GO:0016787//hydrolase activity;GO:0045735//nutrient reservoir activity	GO:0006122//mitochondrial electron transport, ubiquinol to cytochrome c;GO:0006629//lipid metabolic process;GO:0006950//response to stress;GO:0006952//defense response;GO:0008150//biological_process;GO:0008152//metabolic process;GO:0009056//catabolic process;GO:0016042//lipid catabolic process;GO:0044238//primary metabolic process;GO:0050896//response to stimulus;GO:0071704//organic substance met…	--
MSTRG.30734	78	57	81	13	18	27	2.311	1.555	2.275	0.52	0.515	0.858	2.047	0.631	-1.6978	3.4832e-05	0.0020471	TPL	Topless-related protein 1 [Glycine max]	-	-	-	-	-	-	-	--
Glyma.10G225900	25	24	28	48	78	58	1.462	1.292	1.552	3.79	4.408	3.638	1.43533	3.94533	1.45876	3.48724e-05	0.0020471	At3g43660	XP_028183468.1 vacuolar iron transporter homolog 4-like [Glycine soja]	-	-	-	-	GO:0005743//mitochondrial inner membrane;GO:0016021//integral component of membrane	GO:0005384//manganese ion transmembrane transporter activity	GO:0030026//cellular manganese ion homeostasis;GO:0033617//mitochondrial respiratory chain complex IV assembly	--
Glyma.08G054700	265	221	279	118	110	94	5.68	4.36	5.667	3.414	2.278	2.161	5.23567	2.61767	-1.00009	3.52567e-05	0.00205892	PIN1C	NP_001267515.1 auxin efflux carrier component 1a [Glycine max]	-	-	-	-	GO:0016021//integral component of membrane	-	GO:0055085//transmembrane transport	--
Glyma.04G017400	28	30	21	57	88	52	0.425	0.438	0.316	1.183	1.297	0.853	0.393	1.111	1.49926	3.53234e-05	0.00205996	NLP4	XP_003523077.1 protein NLP4 isoform X1 [Glycine max]	-	-	-	-	-	GO:0003677//DNA binding;GO:0005515//protein binding	-	RWP-RK
MSTRG.17238	509	224	638	143	183	165	6.889	2.794	8.192	2.615	2.392	2.39	5.95833	2.46567	-1.27293	3.62466e-05	0.00210799	--	hypothetical protein JHK87_025413 [Glycine soja]	-	-	-	-	-	-	-	--
Glyma.15G089200	135	83	249	39	48	46	4.472	2.531	7.816	1.744	1.536	1.634	4.93967	1.638	-1.59248	3.64434e-05	0.00210905	At1g29670	XP_003547189.2 GDSL esterase/lipase At1g29670 [Glycine max]	-	-	-	-	-	GO:0016788//hydrolase activity, acting on ester bonds	-	--
Glyma.15G030100	64	79	90	221	112	162	2.136	2.427	2.846	9.955	3.611	5.798	2.46967	6.45467	1.38603	3.64644e-05	0.00210905	CML3	NP_001236739.2 EF-hand, calcium binding motif-containing protein precursor [Glycine max]	Organismal Systems	Environmental adaptation	ko04626//Plant-pathogen interaction	K13448	-	GO:0004553//hydrolase activity, hydrolyzing O-glycosyl compounds;GO:0005509//calcium ion binding;GO:0005515//protein binding	GO:0000272//polysaccharide catabolic process	--
Glyma.U032905	15	70	15	78	128	143	0.309	1.329	0.293	2.172	2.552	3.164	0.643667	2.62933	2.03031	3.66556e-05	0.00211376	At4g11170	KRH65585.1 hypothetical protein GLYMA_03G047400 [Glycine max]	-	-	-	-	-	-	-	--
Glyma.08G181900	13	33	60	4	3	1	0.683	1.596	2.988	0.284	0.152	0.056	1.75567	0.164	-3.42025	3.68892e-05	0.00211625	At3g43660	XP_014634556.1 cytochrome P450 71D10 isoform X1 [Glycine max]	-	-	-	-	GO:0016021//integral component of membrane	GO:0005384//manganese ion transmembrane transporter activity	GO:0030026//cellular manganese ion homeostasis	--
Glyma.16G033600	110	198	157	50	71	46	1.29	2.143	1.756	0.787	0.808	0.579	1.72967	0.724667	-1.2551	3.75041e-05	0.0021428	SAT	XP_006598680.1 transferase family protein isoform X1 [Glycine max]	-	-	-	-	-	GO:0016747//transferase activity, transferring acyl groups other than amino-acyl groups	-	--
Glyma.11G235200	56	68	27	103	93	179	1.261	1.409	0.576	3.13	2.023	4.322	1.082	3.15833	1.54546	3.79111e-05	0.0021546	NPF5.1	XP_003538496.1 protein NRT1/ PTR FAMILY 5.1 [Glycine max]	-	-	-	-	GO:0016020//membrane	GO:0015333//peptide:proton symporter activity;GO:0022857//transmembrane transporter activity	GO:0015833//peptide transport;GO:0055085//transmembrane transport	--
Glyma.11G051300	181	156	212	72	80	41	7.964	6.318	8.839	4.276	3.401	1.935	7.707	3.204	-1.2663	3.83514e-05	0.0021718	--	KHN12969.1 Lysine-rich arabinogalactan protein 18 [Glycine soja]	-	-	-	-	-	-	-	--
Glyma.08G220000	351	243	744	1584	2420	1200	8.9	5.671	17.877	54.212	59.281	32.63	10.816	48.7077	2.17098	4.04414e-05	0.00227376	ATJ8	NP_001241196.1 uncharacterized protein LOC100804784 [Glycine max]	-	-	-	-	-	GO:0005515//protein binding	GO:0006457//protein folding;GO:0009408//response to heat	--
Glyma.18G229100	71	70	129	133	306	141	4.811	4.366	8.283	12.163	20.03	10.245	5.82	14.146	1.2813	4.09942e-05	0.00230084	ndhS	NP_001235927.2 uncharacterized protein LOC100527171 [Glycine max]	-	-	-	-	-	-	-	--
Glyma.08G099000	44	166	73	199	183	320	3.289	11.423	5.172	20.08	13.217	25.654	6.628	19.6503	1.56791	4.1032e-05	0.00230084	--	KHN12437.1 hypothetical protein glysoja_018567 [Glycine soja]	-	-	-	-	-	-	-	--
Glyma.18G293200	16	16	11	0	0	0	0.298	0.311	0.202	0	0	0	0.270333	0.001	-8.0786	4.32063e-05	0.00239577	DTX9	XP_006603047.1 protein DETOXIFICATION 9 isoform X1 [Glycine max]	-	-	-	-	GO:0016020//membrane	GO:0015238//drug transmembrane transporter activity;GO:0015297//antiporter activity;GO:0042910//xenobiotic transporter activity	GO:0006855//drug transmembrane transport;GO:0042493//response to drug;GO:0055085//transmembrane transport	--
Glyma.11G106300	185	210	217	47	117	32	3.262	3.516	3.68	1.2	2.013	0.709	3.486	1.30733	-1.41495	4.32349e-05	0.00239577	NFD4	XP_003537801.1 protein NUCLEAR FUSION DEFECTIVE 4 [Glycine max]	-	-	-	-	-	-	-	--
Glyma.11G077700	182	297	176	49	96	107	5.666	8.511	5.193	2.059	2.887	3.572	6.45667	2.83933	-1.18524	4.67367e-05	0.00255962	TLP1	XP_003538880.1 thaumatin-like protein 1 [Glycine max]	-	-	-	-	-	-	-	--
MSTRG.18833	17	7	21	0	0	0	0.589	0.223	0.69	0	0	0	0.500667	0.001	-8.96771	4.74655e-05	0.00259617	--	phosphatidylinositol 4-kinase beta 1 isoform X2 [Glycine max]	Metabolism;Metabolism;Environmental Information Processing	Global and overview maps;Carbohydrate metabolism;Signal transduction	ko01100//Metabolic pathways;ko00562//Inositol phosphate metabolism;ko04070//Phosphatidylinositol signaling system	K19801;K19801;K19801	-	GO:0016740//transferase activity	GO:0009987//cellular process	--
Glyma.08G056400	61	123	42	192	143	184	1.732	3.215	1.13	7.36	3.924	5.604	2.02567	5.62933	1.47457	4.80961e-05	0.00262726	PAP17	XP_003530976.1 purple acid phosphatase 17 isoform X1 [Glycine max]	Metabolism;Metabolism	Global and overview maps;Metabolism of cofactors and vitamins	ko01100//Metabolic pathways;ko00740//Riboflavin metabolism	K14379;K14379	GO:0030130//clathrin coat of trans-Golgi network vesicle;GO:0030132//clathrin coat of coated pit	GO:0005198//structural molecule activity;GO:0016787//hydrolase activity	GO:0006886//intracellular protein transport;GO:0016192//vesicle-mediated transport	--
Glyma.06G124400	65	68	58	115	90	198	2.391	2.303	2.022	5.711	3.199	7.812	2.23867	5.574	1.31607	4.90628e-05	0.00266973	MKS1	XP_003527972.2 protein MKS1 [Glycine max]	Environmental Information Processing	Signal transduction	ko04016//MAPK signaling pathway - plant	K20725	-	-	-	--
Glyma.09G092100	37	21	54	64	123	85	0.632	0.33	0.868	1.476	2.03	1.557	0.61	1.68767	1.46815	5.33825e-05	0.00288252	--	XP_003533861.1 uncharacterized protein LOC100794542 [Glycine max]	-	-	-	-	-	-	-	--
Glyma.17G015900	35	17	47	64	95	84	1.815	0.667	2.039	3.989	4.521	4.812	1.507	4.44067	1.5591	5.42178e-05	0.00292016	--	XP_003549983.1 uncharacterized protein LOC100800379 [Glycine max]	-	-	-	-	-	-	-	--
Glyma.10G109500	124	122	71	17	49	12	2.813	2.969	1.725	0.558	1.25	0.313	2.50233	0.707	-1.82349	5.90051e-05	0.00311842	AVT1C	XP_003535879.1 amino acid transporter AVT1C [Glycine max]	-	-	-	-	GO:0005887//integral component of plasma membrane	GO:0015173//aromatic amino acid transmembrane transporter activity	GO:0015801//aromatic amino acid transport	--
Glyma.08G181000	419	489	193	134	128	130	12.004	12.895	5.24	5.182	3.543	3.994	10.0463	4.23967	-1.24465	6.14624e-05	0.00323213	GmSGT3	NP_001240857.1 soyasaponin III rhamnosyltransferase [Glycine max]	-	-	-	-	GO:0005575//cellular_component;GO:0005622//intracellular;GO:0005623//cell;GO:0043226//organelle;GO:0043227//membrane-bounded organelle;GO:0043229//intracellular organelle;GO:0043231//intracellular membrane-bounded organelle;GO:0044424//intracellular part;GO:0044464//cell part	GO:0003674//molecular_function;GO:0003824//catalytic activity;GO:0008194//UDP-glycosyltransferase activity;GO:0016740//transferase activity;GO:0016757//transferase activity, transferring glycosyl groups;GO:0016758//transferase activity, transferring hexosyl groups;GO:0035251//UDP-glucosyltransferase activity;GO:0046527//glucosyltransferase activity;GO:0080043//quercetin 3-O-glucosyltransferase ac…	GO:0005975//carbohydrate metabolic process;GO:0008150//biological_process;GO:0008152//metabolic process;GO:0030259//lipid glycosylation	--
Glyma.02G033001	7	12	6	25	29	48	0.149	0.236	0.121	0.728	0.598	1.095	0.168667	0.807	2.25839	6.52111e-05	0.0033913	RPP2A	KRH69523.1 hypothetical protein GLYMA_02G033000, partial [Glycine max]	-	-	-	-	-	-	-	--
Glyma.12G148900	151	126	103	196	168	361	4.143	3.182	2.678	7.258	4.453	10.621	3.33433	7.444	1.15868	6.53801e-05	0.00339262	NAC056	XP_028192775.1 NAC transcription factor 56-like [Glycine soja]	-	-	-	-	-	GO:0003677//DNA binding	GO:0006355//regulation of transcription, DNA-templated	NAC
Glyma.17G242900	44	106	50	97	149	200	0.86	1.913	0.942	2.621	2.832	4.188	1.23833	3.21367	1.37582	6.5397e-05	0.00339262	PAH2	XP_014625622.1 phosphatidate phosphatase PAH2 isoform X1 [Glycine max]	Metabolism;Metabolism;Metabolism;Metabolism	Global and overview maps;Global and overview maps;Lipid metabolism;Lipid metabolism	ko01100//Metabolic pathways;ko01110//Biosynthesis of secondary metabolites;ko00564//Glycerophospholipid metabolism;ko00561//Glycerolipid metabolism	K15728;K15728;K15728;K15728	-	-	-	--
Glyma.20G206800	21	16	47	3	2	1	1.174	0.823	2.49	0.226	0.108	0.06	1.49567	0.131333	-3.50948	6.56082e-05	0.0033944	PMP22	NP_001242614.2 peroxisomal membrane protein PMP22-like [Glycine max]	Cellular Processes	Transport and catabolism	ko04146//Peroxisome	K13347	GO:0016021//integral component of membrane	-	-	--
Glyma.07G167000	131	90	230	41	61	29	8.369	5.292	13.924	3.535	3.765	1.987	9.195	3.09567	-1.5706	6.56085e-05	0.0033944	--	KHN13682.1 hypothetical protein glysoja_044377 [Glycine soja]	-	-	-	-	GO:0005575//cellular_component;GO:0005576//extracellular region	GO:0003674//molecular_function;GO:0005139//interleukin-7 receptor binding;GO:0008083//growth factor activity	GO:0006955//immune response;GO:0030244//cellulose biosynthetic process	--
Glyma.03G040600	1659	408	1219	189	151	141	46.658	10.562	32.489	7.175	4.103	4.253	29.903	5.177	-2.5301	6.61462e-05	0.00341078	At3g08860	XP_003522133.1 alanine--glyoxylate aminotransferase 2 homolog 3, mitochondrial [Glycine max]	Metabolism;Metabolism;Metabolism;Metabolism;Metabolism;Metabolism	Global and overview maps;Global and overview maps;Amino acid metabolism;Amino acid metabolism;Amino acid metabolism;Amino acid metabolism	ko01100//Metabolic pathways;ko01110//Biosynthesis of secondary metabolites;ko00270//Cysteine and methionine metabolism;ko00260//Glycine, serine and threonine metabolism;ko00250//Alanine, aspartate and glutamate metabolism;ko00280//Valine, leucine and isoleucine degradation	K00827;K00827;K00827;K00827;K00827;K00827	GO:0005737//cytoplasm	GO:0003867//4-aminobutyrate transaminase activity;GO:0004015//adenosylmethionine-8-amino-7-oxononanoate transaminase activity;GO:0004587//ornithine-oxo-acid transaminase activity;GO:0008483//transaminase activity;GO:0030170//pyridoxal phosphate binding;GO:0033094//butane-1,4-diamine:2-oxoglutarate aminotransferase activity;GO:0042286//glutamate-1-semialdehyde 2,1-aminomutase activity;GO:0045303//…	GO:0006779//porphyrin-containing compound biosynthetic process;GO:0008152//metabolic process;GO:0009102//biotin biosynthetic process;GO:0009447//putrescine catabolic process;GO:0009450//gamma-aminobutyric acid catabolic process;GO:0019491//ectoine biosynthetic process	--
Glyma.11G131800	148	159	126	35	80	58	4.986	4.931	4.023	1.592	2.604	2.096	4.64667	2.09733	-1.14764	6.865e-05	0.00350123	UCNL	XP_003539060.1 serine/threonine-protein kinase UCN [Glycine max]	-	-	-	-	-	GO:0004672//protein kinase activity;GO:0005524//ATP binding	GO:0006468//protein phosphorylation	--
Glyma.18G256600	107	29	100	13	19	17	2.598	0.647	2.299	0.426	0.445	0.442	1.848	0.437667	-2.07806	6.97176e-05	0.0035514	pvadh	XP_006602900.1 uncharacterized protein LOC102668917 isoform X1 [Glycine max]	-	-	-	-	GO:0009279//cell outer membrane	GO:0005515//protein binding;GO:0016491//oxidoreductase activity;GO:0050662//coenzyme binding	-	--
Glyma.17G065300	21	9	13	71	23	73	0.882	0.348	0.517	4.026	0.933	3.289	0.582333	2.74933	2.23916	7.10024e-05	0.00360815	XTH23	XP_003549490.2 probable xyloglucan endotransglucosylase/hydrolase protein 23 [Glycine max]	Environmental Information Processing	Signal transduction	ko04075//Plant hormone signal transduction	K14504	GO:0005618//cell wall;GO:0048046//apoplast	GO:0004553//hydrolase activity, hydrolyzing O-glycosyl compounds;GO:0016762//xyloglucan:xyloglucosyl transferase activity	GO:0005975//carbohydrate metabolic process;GO:0006073//cellular glucan metabolic process	--
Glyma.15G160300	546	834	363	165	196	320	10.133	14.409	6.357	4.201	3.467	6.373	10.2997	4.68033	-1.13791	7.53026e-05	0.00380836	--	XP_014623861.1 uncharacterized protein LOC100812799 isoform X2 [Glycine max]	-	-	-	-	-	GO:0005515//protein binding	-	--
Glyma.15G197500	4	6	2	16	19	43	0.34	0.47	0.161	1.838	1.562	3.924	0.323667	2.44133	2.91509	7.59382e-05	0.00383592	--	KRH12832.1 hypothetical protein GLYMA_15G197500 [Glycine max]	-	-	-	-	-	-	-	--
Glyma.17G259600	177	280	98	303	364	372	5.639	8.211	2.959	13.03	11.204	12.71	5.603	12.3147	1.13611	7.70105e-05	0.00387158	EXL1	XP_006601361.1 GDSL esterase/lipase EXL1 [Glycine max]	-	-	-	-	-	GO:0016788//hydrolase activity, acting on ester bonds	-	--
Glyma.10G029600	1047	1000	2459	372	374	347	23.988	21.089	53.389	11.504	8.278	8.526	32.822	9.436	-1.79842	7.7346e-05	0.00388384	HSFA6b	KRH32059.1 hypothetical protein GLYMA_10G029600 [Glycine max]	-	-	-	-	-	GO:0000287//magnesium ion binding;GO:0003700//transcription factor activity, sequence-specific DNA binding;GO:0043565//sequence-specific DNA binding;GO:0050532//2-phosphosulfolactate phosphatase activity	GO:0006355//regulation of transcription, DNA-templated	HSF
Glyma.04G104700	20	13	31	53	50	70	0.836	0.5	1.228	2.99	2.019	3.137	0.854667	2.71533	1.6677	8.10363e-05	0.00403084	At1g54570	KRH62388.1 hypothetical protein GLYMA_04G104700 [Glycine max]	-	-	-	-	-	-	-	--
Glyma.13G277000	75	50	85	88	157	141	3.473	2.109	3.707	5.527	7.021	6.904	3.09633	6.484	1.06632	8.11756e-05	0.00403257	--	NP_001241042.1 uncharacterized protein LOC100777109 precursor [Glycine max]	-	-	-	-	-	-	GO:0019050//suppression by virus of host apoptotic process	--
Glyma.20G224600	48	53	46	75	91	106	5.504	5.491	4.88	11.428	9.695	12.392	5.29167	11.1717	1.07805	8.12618e-05	0.00403257	TATA	KRG92676.1 hypothetical protein GLYMA_20G224600 [Glycine max]	Genetic Information Processing	Folding, sorting and degradation	ko03060//Protein export	K03116	-	GO:0008565//protein transporter activity	GO:0015031//protein transport;GO:0015628//protein secretion by the type II secretion system	--
Glyma.17G242701	2	1	1	10	34	13	0.147	0.067	0.069	0.99	2.408	1.022	0.0943333	1.47333	3.96517	8.26277e-05	0.00408596	--	XP_014625123.1 calmodulin-like protein 4 [Glycine max]	-	-	-	-	-	GO:0005509//calcium ion binding;GO:0020037//heme binding	GO:0015948//methanogenesis;GO:0022904//respiratory electron transport chain	--
Glyma.20G237500	205	111	230	51	84	69	7.436	3.706	7.907	2.497	2.944	2.684	6.34967	2.70833	-1.22928	8.61579e-05	0.00420642	ephA	XP_006606541.1 uncharacterized protein LOC100791126 [Glycine max]	-	-	-	-	-	GO:0003674//molecular_function;GO:0047570//3-oxoadipate enol-lactonase activity;GO:0047746//chlorophyllase activity;GO:0070205//2-succinyl-6-hydroxy-2,4-cyclohexadiene-1-carboxylate synthase activity	GO:0009234//menaquinone biosynthetic process;GO:0015979//photosynthesis;GO:0015996//chlorophyll catabolic process;GO:0030163//protein catabolic process;GO:0042952//beta-ketoadipate pathway	--
Glyma.18G256800	62	18	70	6	10	8	1.329	0.336	1.359	0.193	0.23	0.204	1.008	0.209	-2.26992	8.63382e-05	0.00421036	pvadh	XP_006602902.1 uncharacterized protein LOC102669135 [Glycine max]	-	-	-	-	GO:0009279//cell outer membrane	GO:0005515//protein binding;GO:0016491//oxidoreductase activity;GO:0050662//coenzyme binding	-	--
Glyma.06G293400	189	96	307	610	998	483	7.912	3.699	12.179	34.469	40.364	21.684	7.93	32.1723	2.02043	8.72905e-05	0.00425189	RMA1H1	NP_001241324.1 uncharacterized protein LOC100786373 [Glycine max]	Genetic Information Processing	Folding, sorting and degradation	ko04141//Protein processing in endoplasmic reticulum	K10666	GO:0000109//nucleotide-excision repair complex	GO:0004842//ubiquitin-protein transferase activity;GO:0008270//zinc ion binding;GO:0046872//metal ion binding	GO:0006289//nucleotide-excision repair;GO:0016567//protein ubiquitination	--
Glyma.07G078100	164	127	209	60	73	71	1.014	0.723	1.225	0.501	0.436	0.471	0.987333	0.469333	-1.07292	8.80059e-05	0.00426707	At1g61190	XP_028239665.1 uncharacterized protein LOC114418495 isoform X1 [Glycine soja]	-	-	-	-	GO:0030257//type III protein secretion system complex	GO:0003824//catalytic activity;GO:0003924//GTPase activity;GO:0005515//protein binding;GO:0005524//ATP binding;GO:0005525//GTP binding;GO:0008817//cob(I)yrinic acid a,c-diamide adenosyltransferase activity;GO:0016887//ATPase activity;GO:0043531//ADP binding;GO:0046961//proton-transporting ATPase activity, rotational mechanism	GO:0006777//Mo-molybdopterin cofactor biosynthetic process;GO:0009236//cobalamin biosynthetic process;GO:0009405//pathogenesis;GO:0030254//protein secretion by the type III secretion system	--
Glyma.01G122000	27	36	60	56	101	130	0.718	0.882	1.513	2.011	2.596	3.709	1.03767	2.772	1.41758	9.53223e-05	0.00455908	CPRD49	XP_014630268.1 GDSL esterase/lipase CPRD49 [Glycine max]	-	-	-	-	-	GO:0016788//hydrolase activity, acting on ester bonds	-	--
Glyma.13G049700	44	123	52	9	21	19	1.14	2.933	1.276	0.34	0.545	0.528	1.783	0.471	-1.92051	9.74489e-05	0.0046398	POX2	XP_003541221.1 proline dehydrogenase 2, mitochondrial [Glycine max]	Metabolism;Metabolism;Metabolism	Global and overview maps;Global and overview maps;Amino acid metabolism	ko01100//Metabolic pathways;ko01110//Biosynthesis of secondary metabolites;ko00330//Arginine and proline metabolism	K00318;K00318;K00318	-	-	-	--
Glyma.12G130200	15	77	1	0	1	0	0.381	1.8	0.024	0	0.025	0	0.735	0.00833333	-6.46271	0.00010005	0.00472111	BGLU12	XP_003540006.2 cyanogenic beta-glucosidase [Glycine max]	Metabolism;Metabolism;Metabolism;Metabolism;Metabolism	Global and overview maps;Global and overview maps;Biosynthesis of other secondary metabolites;Carbohydrate metabolism;Metabolism of other amino acids	ko01100//Metabolic pathways;ko01110//Biosynthesis of secondary metabolites;ko00940//Phenylpropanoid biosynthesis;ko00500//Starch and sucrose metabolism;ko00460//Cyanoamino acid metabolism	K01188;K01188;K01188;K01188;K01188	GO:0009341//beta-galactosidase complex	GO:0004553//hydrolase activity, hydrolyzing O-glycosyl compounds;GO:0004565//beta-galactosidase activity	GO:0005975//carbohydrate metabolic process;GO:0006012//galactose metabolic process	--
Glyma.12G136900	97	64	130	112	244	190	2.299	1.412	2.894	3.592	5.602	4.867	2.20167	4.687	1.09007	0.000100769	0.00474971	--	XP_028194791.1 uncharacterized protein LOC114380072 [Glycine soja]	-	-	-	-	-	-	-	--
Glyma.12G203600	169	138	107	214	179	375	5.959	4.479	3.575	10.185	6.098	14.181	4.671	10.1547	1.12034	0.000102125	0.00478698	EXPB3	NP_001248360.1 expansin-B3-like precursor [Glycine max]	-	-	-	-	-	-	-	--
Glyma.05G222300	153	203	223	62	113	50	5.274	6.441	7.285	2.885	3.763	1.848	6.33333	2.832	-1.16114	0.000102673	0.00480202	CDA1	XP_028233762.1 cytidine deaminase 1-like [Glycine soja]	Metabolism;Metabolism	Global and overview maps;Nucleotide metabolism	ko01100//Metabolic pathways;ko00240//Pyrimidine metabolism	K01489;K01489	GO:0005737//cytoplasm	GO:0004126//cytidine deaminase activity;GO:0008270//zinc ion binding	GO:0008655//pyrimidine-containing compound salvage;GO:0009972//cytidine deamination	--
Glyma.14G153200	12	7	15	46	33	36	1.981	1.064	2.346	10.249	5.263	6.373	1.797	7.295	2.02132	0.000104575	0.00486943	--	XP_003544703.2 uncharacterized protein LOC100781224 [Glycine max]	-	-	-	-	-	-	-	--
Glyma.01G190900	177	137	215	73	78	54	7.637	5.441	8.791	4.252	3.252	2.499	7.28967	3.33433	-1.12845	0.000105157	0.00488096	--	XP_003517324.1 lysine-rich arabinogalactan protein 18 [Glycine max]	-	-	-	-	-	-	-	--
Glyma.03G048250	24	7	10	0	0	0	1.606	0.431	0.634	0	0	0	0.890333	0.001	-9.7982	0.000105289	0.00488117	RGA1	XP_025983537.1 disease resistance protein RGA2-like [Glycine max]	-	-	-	-	-	GO:0003924//GTPase activity;GO:0005047//signal recognition particle binding;GO:0043531//ADP binding	GO:0006415//translational termination;GO:0009306//protein secretion	--
Glyma.03G044900	17	79	5	0	3	0	0.902	3.859	0.251	0	0.154	0	1.67067	0.0513333	-5.02438	0.00010625	0.00490957	DIR19	XP_003522182.1 dirigent protein 22 [Glycine max]	-	-	-	-	-	-	-	--
Glyma.11G209681	30	166	56	8	25	4	0.62	3.096	1.082	0.223	0.463	0.089	1.59933	0.258333	-2.63016	0.000108716	0.00497995	AAE11	XP_003538370.1 butyrate--CoA ligase AAE11, peroxisomal [Glycine max]	-	-	-	-	-	GO:0003987//acetate-CoA ligase activity;GO:0004043//L-aminoadipate-semialdehyde dehydrogenase activity;GO:0008668//(2,3-dihydroxybenzoyl)adenylate synthase activity;GO:0008756//o-succinylbenzoate-CoA ligase activity;GO:0030729//acetoacetate-CoA ligase activity;GO:0047473//D-alanine-poly(phosphoribitol) ligase activity;GO:0050218//propionate-CoA ligase activity	GO:0009234//menaquinone biosynthetic process;GO:0019287//isopentenyl diphosphate biosynthetic process, mevalonate pathway;GO:0019290//siderophore biosynthetic process;GO:0019350//teichoic acid biosynthetic process;GO:0019427//acetyl-CoA biosynthetic process from acetate;GO:0019878//lysine biosynthetic process via aminoadipic acid	--
Glyma.19G202300	5	37	6	0	0	0	0.286	1.95	0.326	0	0	0	0.854	0.001	-9.73809	0.00011263	0.00509304	--	XP_006605245.1 VQ motif-containing protein 8, chloroplastic [Glycine max]	-	-	-	-	-	-	-	--
Glyma.15G057900	278	268	360	74	203	125	11.238	9.972	13.792	4.037	7.927	5.42	11.6673	5.79467	-1.00968	0.000123529	0.00552299	J	XP_006597363.1 MADS-box protein JOINTLESS [Glycine max]	-	-	-	-	GO:0005634//nucleus	GO:0003677//DNA binding;GO:0003700//transcription factor activity, sequence-specific DNA binding;GO:0046983//protein dimerization activity	GO:0006355//regulation of transcription, DNA-templated	MADS
Glyma.12G030100	58	52	33	76	97	107	1.454	1.2	0.784	2.572	2.35	2.877	1.146	2.59967	1.18172	0.000129677	0.00575805	At2g21120	NP_001359017.1 protein ENOR3-like isoform 1 [Glycine max]	-	-	-	-	GO:0016020//membrane;GO:0016021//integral component of membrane	GO:0015095//magnesium ion transmembrane transporter activity;GO:0022857//transmembrane transporter activity	GO:0015693//magnesium ion transport;GO:0055085//transmembrane transport	--
Glyma.16G005200	64	33	126	155	192	154	2.138	1.022	4.005	7.048	6.254	5.566	2.38833	6.28933	1.3969	0.000129788	0.00575805	SLC25A44	XP_003548778.1 solute carrier family 25 member 44 [Glycine max]	-	-	-	-	-	-	-	--
Glyma.19G219500	262	170	270	82	133	65	4.168	2.489	4.07	1.761	2.044	1.109	3.57567	1.638	-1.12628	0.000130292	0.00577273	BOR1	XP_003554567.1 boron transporter 1 [Glycine max]	-	-	-	-	GO:0016021//integral component of membrane	-	GO:0006820//anion transport	--
Glyma.18G257100	130	69	162	34	36	45	3.132	1.53	3.698	1.114	0.838	1.162	2.78667	1.038	-1.42473	0.000130738	0.00577681	pvadh	XP_014625843.1 uncharacterized protein LOC102659550 [Glycine max]	-	-	-	-	GO:0009279//cell outer membrane	GO:0005515//protein binding;GO:0016491//oxidoreductase activity;GO:0050662//coenzyme binding	-	--
Glyma.11G066800	123	153	132	37	76	58	4.887	5.596	4.97	1.984	3.018	2.471	5.151	2.491	-1.04813	0.000131681	0.0058055	--	XP_006590683.1 uncharacterized protein LOC100787922 [Glycine max]	-	-	-	-	-	-	-	--
Glyma.07G155500	225	296	173	76	135	83	9.616	11.644	7.006	4.384	5.574	3.804	9.422	4.58733	-1.03838	0.000134501	0.00587814	PYL4	XP_003529174.1 abscisic acid receptor PYL4 [Glycine max]	Environmental Information Processing;Environmental Information Processing	Signal transduction;Signal transduction	ko04075//Plant hormone signal transduction;ko04016//MAPK signaling pathway - plant	K14496;K14496	-	-	GO:0006952//defense response	--
Glyma.11G212300	26	77	17	80	130	125	0.328	0.893	0.203	1.361	1.583	1.69	0.474667	1.54467	1.70231	0.00013458	0.00587814	PRAF1	XP_006591312.1 PH, RCC1 and FYVE domains-containing protein 1 [Glycine max]	-	-	-	-	GO:0005938//cell cortex;GO:0016592//mediator complex	GO:0003712//transcription cofactor activity;GO:0005515//protein binding;GO:0005543//phospholipid binding;GO:0046872//metal ion binding	GO:0006357//regulation of transcription from RNA polymerase II promoter;GO:0032065//cortical protein anchoring	--
Glyma.08G136600	108	83	126	36	46	24	3.105	2.196	3.433	1.397	1.278	0.74	2.91133	1.13833	-1.35476	0.000135019	0.00589125	--	XP_003531356.1 uncharacterized protein LOC100817236 [Glycine max]	-	-	-	-	-	-	-	--
Glyma.08G069000	105	66	109	555	210	307	6.322	3.658	6.219	45.104	12.215	19.822	5.39967	25.7137	2.25159	0.000136357	0.00593737	HSP17.3-B	NP_001235293.1 17.3 kDa class I heat shock protein [Glycine max]	Genetic Information Processing	Folding, sorting and degradation	ko04141//Protein processing in endoplasmic reticulum	K13993	-	-	-	--
Glyma.16G149101	10	10	17	0	0	0	0.433	0.404	0.707	0	0	0	0.514667	0.001	-9.00749	0.000139078	0.00603097	--	KHN45184.1 MATE efflux family protein 8 [Glycine soja]	-	-	-	-	-	-	-	--
Glyma.16G024000	169	227	158	51	92	98	4.518	5.586	4.003	1.84	2.376	2.81	4.70233	2.342	-1.00564	0.000145343	0.00626567	APF2	XP_014624700.1 aspartyl protease family protein 2 [Glycine max]	-	-	-	-	-	-	-	--
Glyma.07G008400	64	108	55	117	134	166	1.749	2.723	1.446	4.261	3.567	4.734	1.97267	4.18733	1.08588	0.000148566	0.00636409	IQD1	XP_006583006.1 protein IQ-DOMAIN 1 isoform X1 [Glycine max]	-	-	-	-	-	GO:0005515//protein binding	-	--
Glyma.19G261400	14	10	34	62	72	42	0.917	0.603	2.11	5.481	4.556	2.95	1.21	4.329	1.83903	0.000149331	0.00639039	CAB7	KHN11361.1 Chlorophyll a-b binding protein, chloroplastic [Glycine soja]	Metabolism;Metabolism	Global and overview maps;Energy metabolism	ko01100//Metabolic pathways;ko00196//Photosynthesis - antenna proteins	K08908;K08908	-	-	-	--
Glyma.12G106900	15	7	15	0	0	0	0.489	0.2	0.442	0	0	0	0.377	0.001	-8.55842	0.000152043	0.00649331	NDB3	XP_014620282.1 external alternative NAD(P)H-ubiquinone oxidoreductase B3, mitochondrial [Glycine max]	-	-	-	-	GO:0005615//extracellular space	GO:0004148//dihydrolipoyl dehydrogenase activity;GO:0004362//glutathione-disulfide reductase activity;GO:0004810//tRNA adenylyltransferase activity;GO:0005186//pheromone activity;GO:0005509//calcium ion binding;GO:0015042//trypanothione-disulfide reductase activity;GO:0016152//mercury (II) reductase activity;GO:0016491//oxidoreductase activity;GO:0050451//CoA-disulfide reductase activity	GO:0006096//glycolytic process;GO:0045454//cell redox homeostasis;GO:0046689//response to mercury ion;GO:0051068//dihydrolipoamide metabolic process;GO:0055114//oxidation-reduction process	--
Glyma.17G043000	54	49	43	57	127	101	0.819	0.684	0.618	1.167	1.861	1.643	0.707	1.557	1.13899	0.0001547	0.00658682	NPF4.5	XP_025982308.1 protein NRT1/ PTR FAMILY 4.5-like isoform X3 [Glycine max]	-	-	-	-	GO:0016020//membrane	GO:0015333//peptide:proton symporter activity;GO:0022857//transmembrane transporter activity	GO:0015833//peptide transport;GO:0055085//transmembrane transport	--
Glyma.03G032700	286	219	465	113	159	142	7.852	5.532	12.129	4.187	4.233	4.181	8.50433	4.20033	-1.01769	0.000155694	0.00662248	GT5	NP_001239949.1 glycosyltransferase superfamily protein [Glycine max]	Metabolism	Biosynthesis of other secondary metabolites	ko00940//Phenylpropanoid biosynthesis	K12356	-	GO:0008194//UDP-glycosyltransferase activity;GO:0016758//transferase activity, transferring hexosyl groups	-	--
Glyma.12G097800	43	64	81	19	13	15	2.154	2.951	3.845	1.285	0.629	0.806	2.98333	0.906667	-1.71828	0.000156666	0.0066514	SIP1-1	NP_001241041.1 putative MIP superfamily protein [Glycine max]	-	-	-	-	GO:0016020//membrane;GO:0045263//proton-transporting ATP synthase complex, coupling factor F(o)	GO:0015078//hydrogen ion transmembrane transporter activity;GO:0015267//channel activity	GO:0015986//ATP synthesis coupled proton transport;GO:0055085//transmembrane transport	--
Glyma.05G190100	51	42	67	69	121	107	2.104	1.607	2.635	3.879	4.884	4.761	2.11533	4.508	1.0916	0.000156689	0.0066514	--	NP_001242774.2 uncharacterized protein LOC100782815 isoform 1 [Glycine max]	-	-	-	-	-	-	-	--
MSTRG.15428	42	42	37	59	78	99	3.876	3.568	3.236	7.35	6.955	9.798	3.56	8.03433	1.1743	0.000158228	0.00668986	--	PLATZ transcription factor family protein [Gossypium australe]	-	-	-	-	-	-	-	--
Glyma.13G119000	102	275	59	35	43	17	1.19	2.894	0.652	0.551	0.456	0.201	1.57867	0.402667	-1.97105	0.000158912	0.00670538	ABCB11	XP_006594002.2 ABC transporter B family member 11 [Glycine max]	Environmental Information Processing	Membrane transport	ko02010//ABC transporters	K05658	GO:0005575//cellular_component;GO:0005737//cytoplasm;GO:0005887//integral component of plasma membrane;GO:0009380//excinuclease repair complex;GO:0009898//cytoplasmic side of plasma membrane;GO:0016021//integral component of membrane;GO:0043190//ATP-binding cassette (ABC) transporter complex;GO:0055051//ATP-binding cassette (ABC) transporter complex, integrated substrate binding;GO:0055052//ATP-b…	GO:0003674//molecular_function;GO:0003676//nucleic acid binding;GO:0003924//GTPase activity;GO:0004020//adenylylsulfate kinase activity;GO:0004140//dephospho-CoA kinase activity;GO:0005260//channel-conductance-controlling ATPase activity;GO:0005319//lipid transporter activity;GO:0005524//ATP binding;GO:0005525//GTP binding;GO:0008134//transcription factor binding;GO:0008565//protein transporter a…	GO:0000910//cytokinesis;GO:0006289//nucleotide-excision repair;GO:0006355//regulation of transcription, DNA-templated;GO:0006790//sulfur compound metabolic process;GO:0006810//transport;GO:0006817//phosphate ion transport;GO:0006824//cobalt ion transport;GO:0006855//drug transmembrane transport;GO:0006869//lipid transport;GO:0007186//G-protein coupled receptor signaling pathway;GO:0007601//visual…	--
Glyma.19G102700	502	232	742	100	72	121	27.528	11.711	38.56	7.402	3.815	7.116	25.933	6.111	-2.08531	0.000159327	0.00671621	At5g39130	KRG94695.1 hypothetical protein GLYMA_19G102700 [Glycine max]	-	-	-	-	-	-	-	--
Glyma.20G156800	123	197	108	59	34	36	4.459	6.573	3.71	2.887	1.191	1.399	4.914	1.82567	-1.42847	0.000162441	0.00682025	HSFB2A	NP_001340399.1 heat stress transcription factor 38 [Glycine max]	-	-	-	-	-	GO:0003700//transcription factor activity, sequence-specific DNA binding;GO:0043565//sequence-specific DNA binding	GO:0006355//regulation of transcription, DNA-templated	HSF
Glyma.05G119000	14	18	20	29	82	41	0.68	0.805	0.921	1.903	3.851	2.137	0.802	2.63033	1.71357	0.000165046	0.00689538	CAP10A	KHN31645.1 Chlorophyll a-b binding protein CP24 10B, chloroplastic [Glycine soja]	Metabolism;Metabolism	Global and overview maps;Energy metabolism	ko01100//Metabolic pathways;ko00196//Photosynthesis - antenna proteins	K08917;K08917	-	-	-	--
Glyma.07G229100	10	10	18	38	40	36	0.412	0.379	0.703	2.113	1.592	1.59	0.498	1.765	1.82545	0.000166815	0.00695554	NAP2	NP_001235915.2 transcription factor NAC51 [Glycine max]	-	-	-	-	-	GO:0003677//DNA binding	GO:0006355//regulation of transcription, DNA-templated	NAC
Glyma.20G133200	167	239	118	253	235	478	5.252	6.919	3.517	10.741	7.141	16.122	5.22933	11.3347	1.11604	0.000170354	0.00704063	AZF1	XP_003555988.1 zinc finger protein ZAT10 [Glycine max]	-	-	-	-	-	-	-	--
Glyma.04G104300	29	36	17	44	72	79	0.977	1.21	0.478	2.111	2.364	2.902	0.888333	2.459	1.4689	0.000170671	0.00704686	pitC	XP_003522806.1 phosphatidylinositol transfer protein 3 [Glycine max]	-	-	-	-	-	GO:0043565//sequence-specific DNA binding	-	--
Glyma.19G093400	10	8	12	20	38	45	0.398	0.293	0.453	1.074	1.461	1.921	0.381333	1.48533	1.96166	0.000177497	0.00728912	--	XP_003553941.1 uncharacterized protein LOC100796708 [Glycine max]	-	-	-	-	-	-	-	--
Glyma.13G162600	43	64	32	146	98	74	1.14	1.561	0.804	5.223	2.509	2.103	1.16833	3.27833	1.48851	0.000179808	0.00735942	MGD2	XP_003541487.1 monogalactosyldiacylglycerol synthase 2, chloroplastic [Glycine max]	Metabolism;Metabolism	Global and overview maps;Lipid metabolism	ko01100//Metabolic pathways;ko00561//Glycerolipid metabolism	K03715;K03715	-	GO:0016758//transferase activity, transferring hexosyl groups;GO:0050511//undecaprenyldiphospho-muramoylpentapeptide beta-N-acetylglucosaminyltransferase activity	GO:0009247//glycolipid biosynthetic process;GO:0009252//peptidoglycan biosynthetic process	--
MSTRG.34584	63	136	137	21	31	51	1.067	2.12	2.198	0.48	0.507	0.926	1.795	0.637667	-1.49311	0.000184772	0.00752099	MSH6	Protein DETOXIFICATION 35 [Glycine max]	-	-	-	-	-	-	-	--
Glyma.19G216100	31	13	35	2	2	4	0.611	0.236	0.653	0.053	0.038	0.085	0.5	0.0586667	-3.09132	0.000184823	0.00752099	MCM7	XP_003554548.1 DNA replication licensing factor MCM7 [Glycine max]	Genetic Information Processing	Replication and repair	ko03030//DNA replication	K02210	GO:0010007//magnesium chelatase complex	GO:0003677//DNA binding;GO:0005524//ATP binding;GO:0016851//magnesium chelatase activity;GO:0016887//ATPase activity	GO:0015995//chlorophyll biosynthetic process;GO:0032508//DNA duplex unwinding	--
Glyma.17G191300	2	4	4	12	23	27	0.04	0.074	0.077	0.281	0.386	0.527	0.0636667	0.398	2.64416	0.000187103	0.00760645	YSL3	XP_025982339.1 metal-nicotianamine transporter YSL3 isoform X1 [Glycine max]	-	-	-	-	GO:0016020//membrane	GO:0015198//oligopeptide transporter activity	GO:0006857//oligopeptide transport;GO:0055085//transmembrane transport	--
Glyma.04G007100	156	107	171	33	73	66	10.643	6.719	11.056	3.039	4.812	4.829	9.47267	4.22667	-1.16425	0.000189789	0.0076861	SAUR50	NP_001237264.2 ARG7 auxin responsive family protein-like protein [Glycine max]	Environmental Information Processing	Signal transduction	ko04075//Plant hormone signal transduction	K14488	-	-	GO:0009733//response to auxin	--
Glyma.08G195100	176	320	179	476	347	326	6.347	10.622	6.117	23.17	12.09	12.608	7.69533	15.956	1.05204	0.000192272	0.00777919	At1g17710	NP_001340555.1 acid phosphatase ACP1 [Glycine max]	Metabolism;Metabolism	Global and overview maps;Metabolism of cofactors and vitamins	ko01100//Metabolic pathways;ko00750//Vitamin B6 metabolism	K13248;K13248	-	GO:0004647//phosphoserine phosphatase activity;GO:0016787//hydrolase activity;GO:0016791//phosphatase activity;GO:0018784//(S)-2-haloacid dehalogenase activity	GO:0006545//glycine biosynthetic process;GO:0006564//L-serine biosynthetic process;GO:0006805//xenobiotic metabolic process;GO:0008152//metabolic process	--
Glyma.02G215800	28	23	29	46	52	88	0.161	0.122	0.158	0.356	0.288	0.542	0.147	0.395333	1.42725	0.000195618	0.0078694	SAB	XP_006576063.1 protein SABRE [Glycine max]	-	-	-	-	-	-	-	--
Glyma.13G229700	126	91	163	29	62	52	4.107	2.73	5.035	1.276	1.953	1.818	3.95733	1.68233	-1.23407	0.000199493	0.00797218	LSH10	XP_003542999.1 protein LIGHT-DEPENDENT SHORT HYPOCOTYLS 10 [Glycine max]	-	-	-	-	-	-	-	--
Glyma.03G257900	115	89	149	28	55	51	3.058	2.178	3.754	1.005	1.413	1.454	2.99667	1.29067	-1.21524	0.000203208	0.00810125	APF2	XP_003520873.1 aspartyl protease family protein 2 [Glycine max]	-	-	-	-	-	-	-	--
Glyma.13G186200	5	49	1	0	0	0	0.178	1.609	0.034	0	0	0	0.607	0.001	-9.24555	0.000214037	0.0084417	OPR11	NP_001241458.1 uncharacterized protein LOC100797662 [Glycine max]	Metabolism;Metabolism;Metabolism	Global and overview maps;Global and overview maps;Lipid metabolism	ko01100//Metabolic pathways;ko01110//Biosynthesis of secondary metabolites;ko00592//alpha-Linolenic acid metabolism	K05894;K05894;K05894	-	GO:0010181//FMN binding;GO:0016491//oxidoreductase activity	GO:0055114//oxidation-reduction process	--
Glyma.08G058600	124	153	96	39	52	57	2.175	2.473	1.596	0.923	0.881	1.072	2.08133	0.958667	-1.11841	0.000217014	0.0085407	CBP60B	XP_003532556.1 calmodulin-binding protein 60 B [Glycine max]	-	-	-	-	-	GO:0005516//calmodulin binding	-	--
Glyma.12G051800	72	37	85	13	23	15	2.731	1.292	3.055	0.665	0.843	0.611	2.35933	0.706333	-1.73996	0.000217154	0.0085407	FRK2	KRH24618.1 hypothetical protein GLYMA_12G051800 [Glycine max]	Metabolism;Metabolism;Metabolism;Metabolism;Metabolism	Global and overview maps;Global and overview maps;Carbohydrate metabolism;Carbohydrate metabolism;Carbohydrate metabolism	ko01100//Metabolic pathways;ko01110//Biosynthesis of secondary metabolites;ko00500//Starch and sucrose metabolism;ko00520//Amino sugar and nucleotide sugar metabolism;ko00051//Fructose and mannose metabolism	K00847;K00847;K00847;K00847;K00847	-	GO:0004747//ribokinase activity;GO:0008662//1-phosphofructokinase activity;GO:0009024//tagatose-6-phosphate kinase activity;GO:0016773//phosphotransferase activity, alcohol group as acceptor;GO:0047590//5-dehydro-2-deoxygluconokinase activity	GO:0005990//lactose catabolic process;GO:0009244//lipopolysaccharide core region biosynthetic process;GO:0019303//D-ribose catabolic process;GO:0019310//inositol catabolic process	--
Glyma.04G142400	48	38	47	85	60	147	1.683	1.226	1.562	4.023	2.032	5.527	1.49033	3.86067	1.37321	0.000222452	0.00870053	--	XP_014630161.1 uncharacterized protein LOC102659402 [Glycine max]	-	-	-	-	-	GO:0003779//actin binding	-	--
Glyma.18G021700	67	101	67	119	102	282	1.34	1.86	1.27	3.212	1.97	6.05	1.49	3.744	1.32927	0.000230722	0.00892569	NPF5.1	XP_003552142.1 protein NRT1/ PTR FAMILY 5.1 [Glycine max]	-	-	-	-	GO:0016020//membrane	GO:0015333//peptide:proton symporter activity;GO:0022857//transmembrane transporter activity	GO:0015833//peptide transport;GO:0055085//transmembrane transport	--
Glyma.13G301400	92	221	97	186	260	315	6.511	14.398	6.506	17.769	17.778	23.909	9.13833	19.8187	1.11686	0.00023176	0.00894868	--	XP_003543359.1 uncharacterized protein LOC100305771 [Glycine max]	-	-	-	-	-	-	-	--
Glyma.17G074300	67	60	23	88	144	100	1.55	1.278	0.504	2.748	3.208	2.481	1.11067	2.81233	1.34034	0.000237947	0.00912094	At2g24240	XP_003549547.1 BTB/POZ domain-containing protein At2g24240 [Glycine max]	-	-	-	-	-	-	GO:0051260//protein homooligomerization	--
Glyma.17G081200	0	0	0	1	25	10	0	0	0	0.062	1.099	0.491	0.001	0.550667	9.10504	0.000238244	0.00912404	AGL8	XP_003549579.1 truncated transcription factor CAULIFLOWER A isoform X2 [Glycine max]	-	-	-	-	GO:0005634//nucleus;GO:0009288//bacterial-type flagellum	GO:0003677//DNA binding;GO:0003700//transcription factor activity, sequence-specific DNA binding;GO:0046983//protein dimerization activity	GO:0006323//DNA packaging;GO:0006355//regulation of transcription, DNA-templated;GO:0007155//cell adhesion	MADS
Glyma.05G062100	197	163	122	63	69	68	8.598	6.549	5.046	3.712	2.91	3.183	6.731	3.26833	-1.04227	0.000241418	0.00918818	ERF034	NP_001235341.1 dehydration-responsive element binding protein 6 [Glycine max]	-	-	-	-	-	GO:0003700//transcription factor activity, sequence-specific DNA binding	GO:0006355//regulation of transcription, DNA-templated	AP2-EREBP
Glyma.11G225200	34	46	26	44	89	102	0.756	0.937	0.551	1.317	1.892	2.407	0.748	1.872	1.32347	0.000241573	0.00918818	ROPGEF5	XP_003538433.1 rop guanine nucleotide exchange factor 5 [Glycine max]	-	-	-	-	-	GO:0005085//guanyl-nucleotide exchange factor activity	-	--
Glyma.08G317100	115	99	145	39	63	41	3.176	2.517	3.795	1.454	1.681	1.214	3.16267	1.44967	-1.12542	0.000243054	0.00921689	ATPC2	XP_014634886.1 ATP synthase gamma chain, chloroplastic [Glycine max]	Metabolism;Metabolism;Metabolism	Global and overview maps;Energy metabolism;Energy metabolism	ko01100//Metabolic pathways;ko00190//Oxidative phosphorylation;ko00195//Photosynthesis	K02115;K02115;K02115	GO:0000275//mitochondrial proton-transporting ATP synthase complex, catalytic core F(1);GO:0005575//cellular_component;GO:0005622//intracellular;GO:0005623//cell;GO:0005737//cytoplasm;GO:0009507//chloroplast;GO:0009534//chloroplast thylakoid;GO:0009535//chloroplast thylakoid membrane;GO:0009536//plastid;GO:0009544//chloroplast ATP synthase complex;GO:0009579//thylakoid;GO:0016020//membrane;GO:001…	GO:0003674//molecular_function;GO:0003824//catalytic activity;GO:0005215//transporter activity;GO:0008324//cation transmembrane transporter activity;GO:0015075//ion transmembrane transporter activity;GO:0015077//monovalent inorganic cation transmembrane transporter activity;GO:0015078//hydrogen ion transmembrane transporter activity;GO:0015318//inorganic solute uptake transmembrane transporter ac…	GO:0006139//nucleobase-containing compound metabolic process;GO:0006163//purine nucleotide metabolic process;GO:0006164//purine nucleotide biosynthetic process;GO:0006725//cellular aromatic compound metabolic process;GO:0006753//nucleoside phosphate metabolic process;GO:0006754//ATP biosynthetic process;GO:0006793//phosphorus metabolic process;GO:0006796//phosphate-containing compound metabolic p…	--
Glyma.02G265700	276	126	294	100	59	49	14.87	6.249	15.011	7.272	3.071	2.831	12.0433	4.39133	-1.4555	0.000246356	0.00933327	--	XP_006575566.1 acanthoscurrin-2 [Glycine max]	-	-	-	-	-	-	-	--
Glyma.02G001100	437	740	267	123	262	195	12.689	19.779	7.347	4.821	7.35	6.072	13.2717	6.081	-1.12597	0.000266049	0.0100076	HSR201	XP_003518844.1 benzyl alcohol O-benzoyltransferase [Glycine max]	-	-	-	-	-	GO:0016747//transferase activity, transferring acyl groups other than amino-acyl groups	-	--
Glyma.06G202300	152	83	129	40	55	22	3.925	1.973	3.157	1.394	1.372	0.609	3.01833	1.125	-1.42383	0.000270749	0.0101423	CYP75B2	NP_001237015.1 flavonoid 3'-hydroxylase [Glycine max]	Metabolism;Metabolism;Metabolism;Metabolism	Global and overview maps;Global and overview maps;Biosynthesis of other secondary metabolites;Biosynthesis of other secondary metabolites	ko01100//Metabolic pathways;ko01110//Biosynthesis of secondary metabolites;ko00941//Flavonoid biosynthesis;ko00944//Flavone and flavonol biosynthesis	K05280;K05280;K05280;K05280	-	GO:0005506//iron ion binding;GO:0016705//oxidoreductase activity, acting on paired donors, with incorporation or reduction of molecular oxygen;GO:0020037//heme binding	GO:0055114//oxidation-reduction process	--
Glyma.04G180800	54	55	24	116	120	66	3.036	2.846	1.279	8.802	6.517	3.979	2.387	6.43267	1.43022	0.000274353	0.010238	--	XP_003523070.1 uncharacterized protein LOC100787218 [Glycine max]	-	-	-	-	-	-	-	--
Glyma.03G131700	70	55	89	102	91	325	3.61	2.605	4.353	7.106	4.538	17.916	3.52267	9.85333	1.48394	0.000276178	0.0102879	GAST1	NP_001235028.2 gibberellin-regulated protein 3 precursor [Glycine max]	-	-	-	-	-	-	-	--
Glyma.03G239800	142	117	116	48	40	59	3.762	2.961	2.968	1.789	1.143	1.621	3.23033	1.51767	-1.08983	0.000277145	0.0103149	HIPP32	XP_006577250.1 heavy metal-associated isoprenylated plant protein 34 isoform X1 [Glycine max]	-	-	-	-	-	GO:0005507//copper ion binding;GO:0045340//mercury ion binding;GO:0046872//metal ion binding	GO:0006825//copper ion transport;GO:0015694//mercury ion transport	--
Glyma.13G223000	142	73	150	37	54	38	5.217	2.51	5.219	1.836	1.94	1.511	4.31533	1.76233	-1.29199	0.000281787	0.01046	At1g29670	NP_001356250.1 GDSL esterase/lipase precursor [Glycine max]	-	-	-	-	-	GO:0016788//hydrolase activity, acting on ester bonds	-	--
Glyma.03G043400	1	0	0	10	17	9	0.056	0	0	0.722	0.866	0.523	0.0186667	0.703667	5.23636	0.000293975	0.0108648	--	KRH65536.1 hypothetical protein GLYMA_03G043400 [Glycine max]	-	-	-	-	-	GO:0003700//transcription factor activity, sequence-specific DNA binding;GO:0043565//sequence-specific DNA binding	GO:0006355//regulation of transcription, DNA-templated	--
Glyma.02G284500	139	117	106	41	56	56	5.456	4.135	3.946	2.21	2.087	2.324	4.51233	2.207	-1.03179	0.000299404	0.0109794	APC5	KRH73622.1 hypothetical protein GLYMA_02G284500 [Glycine max]	Genetic Information Processing	Folding, sorting and degradation	ko04120//Ubiquitin mediated proteolysis	K03352	-	GO:0005515//protein binding	-	--
Glyma.17G153300	26	43	45	81	60	96	0.509	0.775	0.835	2.141	1.135	2.016	0.706333	1.764	1.32043	0.000301832	0.0110298	NPF7.3	XP_003550941.1 protein NRT1/ PTR FAMILY 7.3 isoform X1 [Glycine max]	-	-	-	-	GO:0016020//membrane	GO:0015333//peptide:proton symporter activity;GO:0022857//transmembrane transporter activity	GO:0015833//peptide transport;GO:0055085//transmembrane transport	--
Glyma.13G076100	23	26	21	28	65	85	0.859	0.894	0.743	1.412	2.345	3.405	0.832	2.38733	1.52074	0.000305005	0.0111073	atpE	KHN40239.1 ATP synthase epsilon chain, chloroplastic [Glycine soja]	Metabolism;Metabolism;Metabolism	Global and overview maps;Energy metabolism;Energy metabolism	ko01100//Metabolic pathways;ko00190//Oxidative phosphorylation;ko00195//Photosynthesis	K02114;K02114;K02114	GO:0000275//mitochondrial proton-transporting ATP synthase complex, catalytic core F(1);GO:0005575//cellular_component;GO:0005618//cell wall;GO:0005622//intracellular;GO:0005623//cell;GO:0005737//cytoplasm;GO:0005739//mitochondrion;GO:0005740//mitochondrial envelope;GO:0005743//mitochondrial inner membrane;GO:0005753//mitochondrial proton-transporting ATP synthase complex;GO:0005756//mitochondria…	GO:0000166//nucleotide binding;GO:0003674//molecular_function;GO:0003824//catalytic activity;GO:0005215//transporter activity;GO:0005488//binding;GO:0005524//ATP binding;GO:0008144//drug binding;GO:0008270//zinc ion binding;GO:0008324//cation transmembrane transporter activity;GO:0015075//ion transmembrane transporter activity;GO:0015077//monovalent inorganic cation transmembrane transporter acti…	GO:0002376//immune system process;GO:0006091//generation of precursor metabolites and energy;GO:0006119//oxidative phosphorylation;GO:0006139//nucleobase-containing compound metabolic process;GO:0006163//purine nucleotide metabolic process;GO:0006164//purine nucleotide biosynthetic process;GO:0006725//cellular aromatic compound metabolic process;GO:0006753//nucleoside phosphate metabolic process;…	--
Glyma.18G078300	42	67	64	90	113	95	1.402	2.058	2.028	4.058	3.646	3.403	1.82933	3.70233	1.01712	0.000318914	0.0115147	PUP21	XP_003551463.1 purine permease 21 isoform X1 [Glycine max]	-	-	-	-	GO:0016020//membrane;GO:0016021//integral component of membrane	-	-	--
Glyma.02G063400	142	56	98	29	29	33	3.975	1.44	2.609	1.113	0.787	1.002	2.67467	0.967333	-1.46727	0.000320937	0.0115606	SABP2	XP_003518102.2 salicylic acid-binding protein 2 isoform X1 [Glycine max]	-	-	-	-	-	GO:0003674//molecular_function;GO:0003824//catalytic activity;GO:0016787//hydrolase activity;GO:0016788//hydrolase activity, acting on ester bonds;GO:0047570//3-oxoadipate enol-lactonase activity;GO:0070205//2-succinyl-6-hydroxy-2,4-cyclohexadiene-1-carboxylate synthase activity	GO:0006629//lipid metabolic process;GO:0009102//biotin biosynthetic process;GO:0009234//menaquinone biosynthetic process;GO:0015979//photosynthesis;GO:0042952//beta-ketoadipate pathway	--
Glyma.11G056200	78	117	57	16	34	31	2.341	3.232	1.621	0.648	0.986	0.998	2.398	0.877333	-1.45063	0.000343077	0.0121816	HSF24	NP_001340381.1 heat stress transcription factor 25 [Glycine max]	-	-	-	-	-	GO:0003700//transcription factor activity, sequence-specific DNA binding;GO:0043565//sequence-specific DNA binding	GO:0006355//regulation of transcription, DNA-templated	HSF
Glyma.12G044600	126	104	98	105	188	309	3.485	2.662	2.575	3.94	5.025	9.136	2.90733	6.03367	1.05334	0.000343148	0.0121816	BNM2C	XP_006592107.1 uncharacterized protein LOC100787424 isoform X1 [Glycine max]	-	-	-	-	-	-	-	--
Glyma.18G278900	69	24	50	7	9	14	2.02	0.647	1.387	0.277	0.255	0.44	1.35133	0.324	-2.06032	0.000355976	0.0125527	POX1	XP_003552630.1 proline dehydrogenase 2, mitochondrial [Glycine max]	Metabolism;Metabolism;Metabolism	Global and overview maps;Global and overview maps;Amino acid metabolism	ko01100//Metabolic pathways;ko01110//Biosynthesis of secondary metabolites;ko00330//Arginine and proline metabolism	K00318;K00318;K00318	-	-	-	--
Glyma.08G339400	64	107	48	79	124	359	5.327	8.197	3.786	8.875	9.971	32.044	5.77	16.9633	1.55578	0.000385717	0.0134555	--	NP_001235084.1 uncharacterized protein LOC100500233 precursor [Glycine max]	-	-	-	-	-	-	-	--
Glyma.14G052067	258	142	309	100	84	91	15.29	7.746	17.354	8	4.81	5.784	13.4633	6.198	-1.11916	0.000387481	0.0135059	--	XP_006596611.2 keratin, type II cytoskeletal 2 epidermal-like [Glycine max]	-	-	-	-	-	-	-	--
Glyma.09G009500	74	86	68	21	26	34	0.862	0.923	0.751	0.33	0.293	0.425	0.845333	0.349333	-1.27492	0.00039157	0.0136158	CAT8	XP_003534729.1 cationic amino acid transporter 8, vacuolar [Glycine max]	-	-	-	-	GO:0005575//cellular_component;GO:0005622//intracellular;GO:0005623//cell;GO:0005737//cytoplasm;GO:0005773//vacuole;GO:0005774//vacuolar membrane;GO:0005886//plasma membrane;GO:0016020//membrane;GO:0016021//integral component of membrane;GO:0031090//organelle membrane;GO:0031224//intrinsic component of membrane;GO:0043226//organelle;GO:0043227//membrane-bounded organelle;GO:0043229//intracellular…	GO:0003674//molecular_function;GO:0005215//transporter activity;GO:0015171//amino acid transmembrane transporter activity;GO:0015495//gamma-aminobutyric acid:proton symporter activity;GO:0022857//transmembrane transporter activity	GO:0006810//transport;GO:0006811//ion transport;GO:0006820//anion transport;GO:0006865//amino acid transport;GO:0008150//biological_process;GO:0009450//gamma-aminobutyric acid catabolic process;GO:0009847//spore germination;GO:0015711//organic anion transport;GO:0015849//organic acid transport;GO:0046942//carboxylic acid transport;GO:0051179//localization;GO:0051234//establishment of localization…	--
Glyma.01G040600	57	62	52	101	73	152	2.208	2.21	1.909	5.28	2.732	6.314	2.109	4.77533	1.17904	0.000391599	0.0136158	Dnajb4	XP_003517910.1 dnaJ homolog subfamily B member 5 [Glycine max]	-	-	-	-	-	GO:0005515//protein binding	GO:0006457//protein folding;GO:0009408//response to heat	--
Glyma.15G182600	94	120	238	31	81	27	1.556	1.863	3.744	0.711	1.311	0.492	2.38767	0.838	-1.51058	0.000393596	0.0136627	SS	XP_006597891.1 sucrose synthase [Glycine max]	Metabolism;Metabolism;Metabolism	Global and overview maps;Global and overview maps;Carbohydrate metabolism	ko01100//Metabolic pathways;ko01110//Biosynthesis of secondary metabolites;ko00500//Starch and sucrose metabolism	K00695;K00695;K00695	-	GO:0004373//glycogen (starch) synthase activity;GO:0008194//UDP-glycosyltransferase activity;GO:0009011//starch synthase activity;GO:0016157//sucrose synthase activity;GO:0016757//transferase activity, transferring glycosyl groups	GO:0005978//glycogen biosynthetic process;GO:0005985//sucrose metabolic process;GO:0009058//biosynthetic process;GO:0010125//mycothiol biosynthetic process;GO:0071793//bacillithiol biosynthetic process	--
Glyma.09G282500	19	116	43	12	9	9	0.19	1.064	0.406	0.162	0.087	0.096	0.553333	0.115	-2.26651	0.000415253	0.0142289	XI-B	XP_006587958.1 myosin-7 isoform X1 [Glycine max]	-	-	-	-	GO:0016459//myosin complex	GO:0000155//phosphorelay sensor kinase activity;GO:0003774//motor activity;GO:0004672//protein kinase activity;GO:0005515//protein binding;GO:0005524//ATP binding	GO:0000160//phosphorelay signal transduction system;GO:0006109//regulation of carbohydrate metabolic process	--
Glyma.19G226900	203	166	338	88	103	111	7.215	5.431	11.384	4.222	3.537	4.231	8.01	3.99667	-1.003	0.000423369	0.0144123	At1g09390	XP_003554606.1 GDSL esterase/lipase At1g09390 [Glycine max]	-	-	-	-	-	GO:0016788//hydrolase activity, acting on ester bonds	-	--
Glyma.04G236200	372	229	579	118	221	166	7.762	4.401	11.443	3.312	4.45	3.721	7.86867	3.82767	-1.03965	0.000447025	0.0149527	PME61	XP_006578909.1 probable pectinesterase/pectinesterase inhibitor 61 [Glycine max]	-	-	-	-	-	GO:0004857//enzyme inhibitor activity;GO:0030599//pectinesterase activity	GO:0042545//cell wall modification	--
Glyma.08G128100	135	47	118	6	49	10	9.809	3.143	8.125	0.588	3.44	0.779	7.02567	1.60233	-2.13246	0.000455446	0.0151743	--	NP_001235375.1 uncharacterized protein LOC100305948 precursor [Glycine max]	-	-	-	-	-	GO:0009055//electron carrier activity	-	--
Glyma.02G007400	76	336	62	31	38	44	2.713	11.04	2.097	1.494	1.311	1.684	5.28333	1.49633	-1.82002	0.000476225	0.0156935	Cht10	XP_014619576.1 chitinase 10 [Glycine max]	-	-	-	-	-	GO:0004568//chitinase activity	GO:0006032//chitin catabolic process;GO:0016998//cell wall macromolecule catabolic process	--
Glyma.05G216300	7	9	15	0	0	0	0.453	0.524	0.931	0	0	0	0.636	0.001	-9.31288	0.000478028	0.0157328	--	XP_006580530.1 subtilisin-like protease SBT2.5 isoform X1 [Glycine max]	-	-	-	-	GO:0044386//integral to host endoplasmic reticulum membrane	-	GO:0030683//evasion or tolerance by virus of host immune response	--
Glyma.09G265700	35	28	51	3	12	9	0.479	0.347	0.642	0.058	0.148	0.126	0.489333	0.110667	-2.1446	0.00048317	0.0158491	--	XP_014617918.1 putative disease resistance protein RGA4 [Glycine max]	-	-	-	-	-	GO:0005515//protein binding	-	--
Glyma.13G220100	133	85	194	43	68	31	4.154	2.444	5.742	1.813	2.052	1.038	4.11333	1.63433	-1.33161	0.000483194	0.0158491	PID	XP_003542945.2 protein kinase PINOID [Glycine max]	-	-	-	-	-	GO:0004672//protein kinase activity;GO:0005524//ATP binding	GO:0006468//protein phosphorylation	--
Glyma.11G072500	137	93	151	37	73	43	3.267	2.041	3.412	1.191	1.682	1.1	2.90667	1.32433	-1.1341	0.000513327	0.0165297	SHI	XP_003538866.1 protein SHI RELATED SEQUENCE 1 [Glycine max]	-	-	-	-	-	-	-	SRS
Glyma.10G274100	41	38	29	72	80	58	2.116	1.805	1.418	5.016	3.989	3.21	1.77967	4.07167	1.19401	0.000518136	0.0166212	--	XP_003536683.1 uncharacterized protein LOC100815352 [Glycine max]	-	-	-	-	-	-	-	--
Glyma.14G098200	48	32	151	398	584	204	0.691	0.433	2.068	7.782	8.17	3.171	1.064	6.37433	2.58278	0.000531372	0.016943	--	NP_001235268.1 uncharacterized protein LOC100499733 [Glycine max]	-	-	-	-	-	-	-	--
Glyma.15G074800	48	25	69	89	184	63	1.862	0.893	2.537	4.66	6.896	2.621	1.764	4.72567	1.42167	0.000546665	0.0173391	--	XP_028202423.1 uncharacterized protein LOC114386599 [Glycine soja]	-	-	-	-	-	GO:0003677//DNA binding;GO:0009036//Type II site-specific deoxyribonuclease activity	GO:0009307//DNA restriction-modification system	--
Glyma.07G238400	88	43	145	11	44	10	1.35	0.607	2.108	0.235	0.652	0.164	1.355	0.350333	-1.95149	0.000553951	0.0175307	OsI_36121	XP_003529518.1 DNA replication licensing factor MCM2 [Glycine max]	Genetic Information Processing	Replication and repair	ko03030//DNA replication	K02540	GO:0005634//nucleus;GO:0010007//magnesium chelatase complex;GO:0042555//MCM complex	GO:0003677//DNA binding;GO:0004176//ATP-dependent peptidase activity;GO:0005524//ATP binding;GO:0008134//transcription factor binding;GO:0016851//magnesium chelatase activity;GO:0016887//ATPase activity	GO:0006270//DNA replication initiation;GO:0006355//regulation of transcription, DNA-templated;GO:0006396//RNA processing;GO:0006508//proteolysis;GO:0015995//chlorophyll biosynthetic process;GO:0032508//DNA duplex unwinding	--
Glyma.03G041000	100	52	103	18	35	33	5.255	2.515	5.13	1.277	1.777	1.86	4.3	1.638	-1.3924	0.000561927	0.017719	At5g01750	XP_003522135.1 protein LURP-one-related 15 [Glycine max]	-	-	-	-	-	-	-	--
Glyma.09G022000	49	71	66	12	31	10	1.363	1.818	1.74	0.451	0.833	0.298	1.64033	0.527333	-1.6372	0.000567693	0.017872	PLP7	XP_003535059.1 patatin-like protein 3 [Glycine max]	-	-	-	-	-	-	GO:0006629//lipid metabolic process	--
Glyma.13G352600	34	21	15	32	65	80	0.663	0.376	0.277	0.839	1.224	1.667	0.438667	1.24333	1.50302	0.000576345	0.0180637	BHLH87	XP_006595103.1 transcription factor bHLH87 [Glycine max]	-	-	-	-	-	GO:0046983//protein dimerization activity	-	bHLH
Glyma.13G032000	6	54	2	0	0	1	0.138	1.143	0.044	0	0	0.025	0.441667	0.00833333	-5.72792	0.00058573	0.0182685	At1g11050	XP_006593824.1 probable receptor-like protein kinase At1g11050 [Glycine max]	-	-	-	-	-	GO:0004672//protein kinase activity;GO:0005524//ATP binding;GO:0030234//enzyme regulator activity	GO:0006468//protein phosphorylation;GO:0006955//immune response;GO:0050790//regulation of catalytic activity;GO:0051249//regulation of lymphocyte activation	--
Glyma.19G204100	125	171	109	43	53	73	3.155	3.973	2.607	1.465	1.292	1.976	3.245	1.57767	-1.04043	0.000589068	0.0183372	--	XP_006604685.1 uncharacterized protein LOC100799182 [Glycine max]	Metabolism	Metabolism of cofactors and vitamins	ko00130//Ubiquinone and other terpenoid-quinone biosynthesis	K12501	-	GO:0008270//zinc ion binding	-	--
Glyma.20G145300	104	51	118	30	18	32	2.038	0.92	2.191	0.794	0.341	0.673	1.71633	0.602667	-1.5099	0.000590735	0.0183574	At1g31672	XP_003555339.1 primary amine oxidase [Glycine max]	Metabolism;Metabolism;Metabolism;Metabolism;Metabolism;Metabolism;Metabolism;Metabolism	Global and overview maps;Global and overview maps;Amino acid metabolism;Metabolism of other amino acids;Amino acid metabolism;Amino acid metabolism;Biosynthesis of other secondary metabolites;Biosynthesis of other secondary metabolites	ko01100//Metabolic pathways;ko01110//Biosynthesis of secondary metabolites;ko00260//Glycine, serine and threonine metabolism;ko00410//beta-Alanine metabolism;ko00350//Tyrosine metabolism;ko00360//Phenylalanine metabolism;ko00950//Isoquinoline alkaloid biosynthesis;ko00960//Tropane, piperidine and pyridine alkaloid biosynthesis	K00276;K00276;K00276;K00276;K00276;K00276;K00276;K00276	-	GO:0005507//copper ion binding;GO:0008131//primary amine oxidase activity;GO:0048038//quinone binding	GO:0009308//amine metabolic process;GO:0055114//oxidation-reduction process	--
Glyma.08G247800	51	48	40	65	82	95	1.285	1.113	0.955	2.211	1.996	2.567	1.11767	2.258	1.01456	0.000626188	0.0191849	ANX2	XP_006585793.1 receptor-like protein kinase ANXUR2 [Glycine max]	-	-	-	-	-	GO:0004672//protein kinase activity;GO:0005524//ATP binding	GO:0006468//protein phosphorylation	--
Glyma.02G081100	116	92	173	49	49	51	5.644	4.12	7.977	3.218	2.303	2.661	5.91367	2.72733	-1.11656	0.000633586	0.0193835	gpsn2	NP_001276299.1 uncharacterized protein LOC100797930 [Glycine max]	-	-	-	-	-	GO:0016627//oxidoreductase activity, acting on the CH-CH group of donors	GO:0006629//lipid metabolic process	--
Glyma.06G028200	8	10	7	27	29	24	0.238	0.274	0.198	1.085	0.834	0.766	0.236667	0.895	1.91903	0.000677569	0.0204334	PAP2	XP_028234742.1 purple acid phosphatase 2-like isoform X1 [Glycine soja]	-	-	-	-	-	GO:0003993//acid phosphatase activity;GO:0016787//hydrolase activity;GO:0046872//metal ion binding	-	--
Glyma.16G052000	84	260	194	711	626	352	2.634	7.506	5.801	29.965	18.99	11.798	5.31367	20.251	1.93021	0.000693927	0.0208227	GDPD1	XP_003548989.1 glycerophosphodiester phosphodiesterase GDPD1, chloroplastic [Glycine max]	Metabolism	Lipid metabolism	ko00564//Glycerophospholipid metabolism	K18696	-	GO:0008081//phosphoric diester hydrolase activity	GO:0006629//lipid metabolic process	--
Glyma.06G216600	6	8	0	16	10	76	0.206	0.252	0	0.74	0.331	2.794	0.152667	1.28833	3.07705	0.000697666	0.0208904	--	XP_003527154.1 uncharacterized RNA-binding protein C17H9.04c [Glycine max]	-	-	-	-	GO:0016020//membrane	-	GO:0007275//multicellular organism development;GO:0009966//regulation of signal transduction	--
Glyma.19G230000	98	81	70	24	23	41	1.625	1.237	1.1	0.537	0.369	0.729	1.32067	0.545	-1.27694	0.000704891	0.0210102	DPD1	XP_003554625.1 exonuclease DPD1, chloroplastic/mitochondrial [Glycine max]	-	-	-	-	GO:0009360//DNA polymerase III complex	GO:0003887//DNA-directed DNA polymerase activity;GO:0004527//exonuclease activity;GO:0008026//ATP-dependent helicase activity;GO:0016896//exoribonuclease activity, producing 5'-phosphomonoesters	GO:0006139//nucleobase-containing compound metabolic process;GO:0006260//DNA replication;GO:0006364//rRNA processing;GO:0042780//tRNA 3'-end processing	--
Glyma.13G065400	141	99	101	30	68	37	2.159	1.397	1.468	0.621	1.007	0.608	1.67467	0.745333	-1.16792	0.000705538	0.0210102	PMA1	XP_028198138.1 plasma membrane ATPase 1-like [Glycine soja]	Metabolism;Metabolism	Global and overview maps;Energy metabolism	ko01100//Metabolic pathways;ko00190//Oxidative phosphorylation	K01535;K01535	GO:0031004//potassium ion-transporting ATPase complex	GO:0004008//copper-exporting ATPase activity;GO:0004647//phosphoserine phosphatase activity;GO:0005375//copper ion transmembrane transporter activity;GO:0005388//calcium-transporting ATPase activity;GO:0008556//potassium-transporting ATPase activity;GO:0008967//phosphoglycolate phosphatase activity;GO:0015434//cadmium-transporting ATPase activity;GO:0015444//magnesium-importing ATPase activity;GO…	GO:0006545//glycine biosynthetic process;GO:0006564//L-serine biosynthetic process;GO:0006813//potassium ion transport;GO:0006816//calcium ion transport;GO:0006825//copper ion transport;GO:0008152//metabolic process;GO:0009103//lipopolysaccharide biosynthetic process;GO:0015691//cadmium ion transport;GO:0015693//magnesium ion transport;GO:0030001//metal ion transport	--
Glyma.08G232100	67	129	73	106	150	216	1.319	2.337	1.362	2.816	2.853	4.56	1.67267	3.40967	1.02748	0.00070881	0.0210601	KAT1	XP_003530386.1 potassium channel KAT1 [Glycine max]	-	-	-	-	GO:0005575//cellular_component;GO:0005623//cell;GO:0005886//plasma membrane;GO:0005887//integral component of plasma membrane;GO:0016020//membrane;GO:0016021//integral component of membrane;GO:0031224//intrinsic component of membrane;GO:0031226//intrinsic component of plasma membrane;GO:0044425//membrane part;GO:0044459//plasma membrane part;GO:0044464//cell part;GO:0071944//cell periphery	GO:0003674//molecular_function;GO:0005215//transporter activity;GO:0005216//ion channel activity;GO:0005244//voltage-gated ion channel activity;GO:0005249//voltage-gated potassium channel activity;GO:0005261//cation channel activity;GO:0005267//potassium channel activity;GO:0008324//cation transmembrane transporter activity;GO:0015075//ion transmembrane transporter activity;GO:0015077//monovalent…	GO:0006810//transport;GO:0006811//ion transport;GO:0006812//cation transport;GO:0006813//potassium ion transport;GO:0007623//circadian rhythm;GO:0008150//biological_process;GO:0009314//response to radiation;GO:0009416//response to light stimulus;GO:0009628//response to abiotic stimulus;GO:0009642//response to light intensity;GO:0009644//response to high light intensity;GO:0009987//cellular proces…	--
Glyma.19G134800	394	123	388	32	101	37	14.828	4.261	13.838	1.626	3.672	1.493	10.9757	2.26367	-2.27758	0.000712344	0.0211396	GNS1	XP_003554152.1 glucan endo-1,3-beta-glucosidase [Glycine max]	-	-	-	-	-	GO:0004335//galactokinase activity;GO:0004553//hydrolase activity, hydrolyzing O-glycosyl compounds	GO:0005975//carbohydrate metabolic process;GO:0006012//galactose metabolic process	--
Glyma.10G010100	0	5	1	7	18	31	0	0.282	0.058	0.579	1.065	2.036	0.113333	1.22667	3.4361	0.000728146	0.0214927	--	NP_001238481.1 putative NIM1-interacting family protein [Glycine max]	-	-	-	-	-	-	GO:0010112//regulation of systemic acquired resistance	--
Glyma.16G165800	2036	1929	3869	4017	6664	4570	96.748	84.37	174.248	257.684	305.981	232.902	118.455	265.522	1.16449	0.000730901	0.0215499	CAB3	NP_001240146.1 photosystem II type I chlorophyll a/b-binding protein [Glycine max]	Metabolism;Metabolism	Global and overview maps;Energy metabolism	ko01100//Metabolic pathways;ko00196//Photosynthesis - antenna proteins	K08912;K08912	-	-	-	--
Glyma.08G339300	34	52	44	60	55	216	2.96	4.167	3.63	7.051	4.626	20.167	3.58567	10.6147	1.56575	0.000741309	0.0218123	--	KRH46519.1 hypothetical protein GLYMA_08G339300 [Glycine max]	-	-	-	-	-	-	-	--
Glyma.03G263600	145	69	246	29	71	52	2.277	0.997	3.66	0.615	1.077	0.876	2.31133	0.856	-1.43304	0.000756528	0.0221356	SBT1.5	XP_003520892.1 subtilisin-like protease SBT1.5 [Glycine max]	-	-	-	-	-	GO:0008236//serine-type peptidase activity	GO:0006508//proteolysis;GO:0009306//protein secretion	--
Glyma.19G214900	36	39	20	5	7	7	1.273	1.269	0.67	0.239	0.239	0.265	1.07067	0.247667	-2.11204	0.000757123	0.0221377	MYB11	XP_003553664.1 transcription factor MYB111 [Glycine max]	-	-	-	-	GO:0001772//immunological synapse;GO:0016021//integral component of membrane;GO:0097197//tetraspanin-enriched microdomain	-	-	ARR-B
Glyma.03G055000	6	20	3	33	36	36	0.111	0.311	0.046	0.643	0.606	0.634	0.156	0.627667	2.00845	0.000807463	0.0233058	At4g27290	XP_028224487.1 G-type lectin S-receptor-like serine/threonine-protein kinase At4g27290 [Glycine soja]	-	-	-	-	-	GO:0004672//protein kinase activity;GO:0004674//protein serine/threonine kinase activity;GO:0005524//ATP binding	GO:0006468//protein phosphorylation;GO:0048544//recognition of pollen	--
Glyma.10G151100	8	4	22	43	47	26	0.984	0.453	2.564	7.138	5.584	3.429	1.33367	5.38367	2.01319	0.00083294	0.0238273	--	KRH33882.1 hypothetical protein GLYMA_10G151100 [Glycine max]	-	-	-	-	-	-	-	--
Glyma.07G252600	1036	719	1546	1369	3080	2187	20.477	13.105	28.944	36.123	58.521	45.99	20.842	46.878	1.16942	0.000841049	0.0240267	TKT2	KRH50940.1 hypothetical protein GLYMA_07G252600 [Glycine max]	Metabolism;Metabolism;Metabolism;Metabolism	Global and overview maps;Global and overview maps;Metabolism of terpenoids and polyketides;Metabolism of cofactors and vitamins	ko01100//Metabolic pathways;ko01110//Biosynthesis of secondary metabolites;ko00900//Terpenoid backbone biosynthesis;ko00730//Thiamine metabolism	K01662;K01662;K01662;K01662	GO:0005737//cytoplasm;GO:0045250//cytosolic pyruvate dehydrogenase complex	GO:0003824//catalytic activity;GO:0004739//pyruvate dehydrogenase (acetyl-transferring) activity;GO:0004802//transketolase activity;GO:0008661//1-deoxy-D-xylulose-5-phosphate synthase activity;GO:0016624//oxidoreductase activity, acting on the aldehyde or oxo group of donors, disulfide as acceptor;GO:0030976//thiamine pyrophosphate binding	GO:0006086//acetyl-CoA biosynthetic process from pyruvate;GO:0006098//pentose-phosphate shunt;GO:0008615//pyridoxine biosynthetic process;GO:0009228//thiamine biosynthetic process;GO:0009240//isopentenyl diphosphate biosynthetic process;GO:0016114//terpenoid biosynthetic process	--
Glyma.18G050600	42	79	33	11	8	18	1.21	2.094	0.901	0.428	0.223	0.556	1.40167	0.402333	-1.80068	0.000842541	0.0240413	RPL10	XP_028215314.1 60S ribosomal protein L10-like [Glycine soja]	Genetic Information Processing	Translation	ko03010//Ribosome	K02866	GO:0000315//organellar large ribosomal subunit;GO:0005840//ribosome;GO:0015934//large ribosomal subunit;GO:0022625//cytosolic large ribosomal subunit	GO:0003735//structural constituent of ribosome	GO:0006412//translation	--
Glyma.09G285400	76	170	176	31	80	43	5.465	11.253	11.994	3.009	5.558	3.316	9.57067	3.961	-1.27275	0.000842697	0.0240413	--	NP_001238024.1 uncharacterized protein LOC100527825 [Glycine max]	-	-	-	-	-	GO:0005515//protein binding	-	--
Glyma.13G186400	28	40	223	18	20	17	0.73	0.861	5.06	0.507	0.533	0.398	2.217	0.479333	-2.20951	0.000857697	0.0243542	ZIFL1	XP_025980829.1 protein ZINC INDUCED FACILITATOR-LIKE 1 isoform X1 [Glycine max]	-	-	-	-	GO:0005887//integral component of plasma membrane;GO:0016020//membrane;GO:0016021//integral component of membrane;GO:0033177//proton-transporting two-sector ATPase complex, proton-transporting domain	GO:0008028//monocarboxylic acid transmembrane transporter activity;GO:0015078//hydrogen ion transmembrane transporter activity;GO:0015238//drug transmembrane transporter activity;GO:0015295//solute:proton symporter activity;GO:0015542//sugar efflux transmembrane transporter activity;GO:0022857//transmembrane transporter activity;GO:0042910//xenobiotic transporter activity;GO:0051119//sugar transm…	GO:0006810//transport;GO:0008643//carbohydrate transport;GO:0015718//monocarboxylic acid transport;GO:0015893//drug transport;GO:0042908//xenobiotic transport;GO:0055085//transmembrane transport;GO:1902600//hydrogen ion transmembrane transport	--
Glyma.03G043700	2	9	0	22	17	28	0.201	0.833	0	2.987	1.652	3.021	0.344667	2.55333	2.88911	0.000887678	0.0250374	Os02g0471500	KRH65545.1 hypothetical protein GLYMA_03G044100 [Glycine max]	-	-	-	-	-	GO:0016791//phosphatase activity	-	--
Glyma.12G173700	87	135	130	49	37	52	1.022	1.459	1.447	0.777	0.42	0.655	1.30933	0.617333	-1.08471	0.000916306	0.0256057	BGAL8	XP_003540180.1 beta-galactosidase 8 [Glycine max]	-	-	-	-	GO:0009341//beta-galactosidase complex	GO:0004553//hydrolase activity, hydrolyzing O-glycosyl compounds;GO:0004565//beta-galactosidase activity;GO:0030246//carbohydrate binding	GO:0005975//carbohydrate metabolic process	--
Glyma.07G266300	107	167	113	36	74	57	3.065	4.404	3.068	1.392	2.048	1.751	3.51233	1.73033	-1.02138	0.000921757	0.0257071	At4g17280	XP_003529667.1 cytochrome b561 and DOMON domain-containing protein At5g47530 [Glycine max]	-	-	-	-	-	-	-	--
Glyma.15G167800	54	65	66	14	24	27	1.407	1.559	1.63	0.492	0.607	0.754	1.532	0.617667	-1.31052	0.000932443	0.0259041	PIRL6	XP_003546445.1 plant intracellular Ras-group-related LRR protein 6 [Glycine max]	-	-	-	-	-	GO:0005515//protein binding	-	--
Glyma.05G182100	42	56	77	102	114	84	3.92	4.811	6.811	12.851	10.28	8.408	5.18067	10.513	1.02096	0.000933213	0.0259041	--	XP_025984285.1 uncharacterized protein LOC100500548 [Glycine max]	-	-	-	-	-	-	-	--
Glyma.02G239800	11	10	13	27	45	24	0.572	0.479	0.641	1.895	2.261	1.338	0.564	1.83133	1.69913	0.000941028	0.0260234	--	XP_014624948.1 uncharacterized protein LOC100782016 [Glycine max]	-	-	-	-	-	-	-	--
Glyma.09G032100	34	24	29	5	6	7	1.111	0.722	0.898	0.22	0.189	0.245	0.910333	0.218	-2.06207	0.000985552	0.0269181	MYB78	XP_028179641.1 transcription factor MYB108-like [Glycine soja]	-	-	-	-	GO:0016020//membrane	GO:0008982//protein-N(PI)-phosphohistidine-sugar phosphotransferase activity	GO:0009401//phosphoenolpyruvate-dependent sugar phosphotransferase system	ARR-B
Glyma.03G245700	108	97	66	29	45	30	3.008	2.487	1.742	1.09	1.211	0.896	2.41233	1.06567	-1.17867	0.00099049	0.0270024	--	NP_001304404.2 uncharacterized protein LOC100791607 [Glycine max]	-	-	-	-	-	-	-	--
Glyma.16G211700	135	243	73	51	60	38	7.47	12.376	3.828	3.809	3.207	2.255	7.89133	3.09033	-1.35251	0.00100536	0.0273179	PIP20-1	NP_001237751.1 kunitz family trypsin and protease inhibitor protein precursor [Glycine max]	-	-	-	-	-	GO:0004866//endopeptidase inhibitor activity;GO:0018515//pimeloyl-CoA dehydrogenase activity	-	--
Glyma.19G213802	8	7	12	0	0	0	0.725	0.584	1.03	0	0	0	0.779667	0.001	-9.60671	0.001012	0.0274454	--	RZB49065.1 putative ribonuclease H protein [Glycine soja]	-	-	-	-	-	-	-	--
Glyma.18G046100	40	12	20	0	6	0	0.758	0.209	0.359	0	0.11	0	0.442	0.0366667	-3.59151	0.00102675	0.0277378	CRK2	XP_003553121.2 cold-responsive protein kinase 1 [Glycine max]	-	-	-	-	GO:0016021//integral component of membrane	GO:0004672//protein kinase activity;GO:0005524//ATP binding;GO:0016709//oxidoreductase activity, acting on paired donors, with incorporation or reduction of molecular oxygen, NAD(P)H as one donor, and incorporation of one atom of oxygen	GO:0006468//protein phosphorylation;GO:0006744//ubiquinone biosynthetic process	--
Glyma.09G221800	22	20	85	95	140	80	1.975	1.652	7.23	11.51	12.141	7.701	3.619	10.4507	1.52993	0.00102688	0.0277378	ARG7	XP_025979621.1 auxin-induced protein 6B-like [Glycine max]	Environmental Information Processing	Signal transduction	ko04075//Plant hormone signal transduction	K14488	-	-	GO:0009733//response to auxin	--
Glyma.08G067741	1054	385	1039	233	211	241	101.858	34.247	95.152	30.394	19.7	24.977	77.0857	25.0237	-1.62317	0.00102732	0.0277378	--	KRG88445.1 hypothetical protein GLYMA_U041200 [Glycine max]	-	-	-	-	-	-	-	--
Glyma.19G021100	56	33	100	12	22	19	1.965	1.066	3.325	0.568	0.746	0.715	2.11867	0.676333	-1.64735	0.00102988	0.0277877	ATHB-20	XP_003554392.1 homeobox-leucine zipper protein HAT7 [Glycine max]	-	-	-	-	GO:0005737//cytoplasm;GO:0005801//cis-Golgi network;GO:0016020//membrane;GO:0030173//integral component of Golgi membrane	GO:0003677//DNA binding;GO:0043565//sequence-specific DNA binding	GO:0006260//DNA replication;GO:0006355//regulation of transcription, DNA-templated;GO:0006886//intracellular protein transport;GO:0006891//intra-Golgi vesicle-mediated transport;GO:0043093//FtsZ-dependent cytokinesis;GO:0070206//protein trimerization;GO:0090529//cell septum assembly	--
Glyma.04G147600	73	177	63	227	169	190	2.534	5.656	2.072	10.636	5.668	7.073	3.42067	7.79233	1.18778	0.00103492	0.0279058	SPX2	NP_001340453.1 SPX domain-containing protein 3 [Glycine max]	-	-	-	-	GO:0016021//integral component of membrane;GO:0042729//DASH complex;GO:0072686//mitotic spindle	-	GO:0008608//attachment of spindle microtubules to kinetochore	--
Glyma.11G243100	3	9	7	28	26	17	0.135	0.374	0.299	1.706	1.134	0.823	0.269333	1.221	2.1806	0.00106104	0.028483	--	XP_014619752.1 GATA zinc finger domain-containing protein 14 [Glycine max]	-	-	-	-	-	-	-	--
Glyma.09G148400	46	31	22	70	49	94	1.039	0.649	0.471	2.135	1.07	2.278	0.719667	1.82767	1.3446	0.00106542	0.0285461	FLACCA	XP_003533235.1 molybdenum cofactor sulfurase [Glycine max]	-	-	-	-	-	GO:0031071//cysteine desulfurase activity	GO:0016226//iron-sulfur cluster assembly	--
Glyma.01G112700	113	39	103	17	41	16	3.467	1.134	2.933	0.725	1.232	0.542	2.51133	0.833	-1.59207	0.00108869	0.0289226	DIVARICATA	XP_003516340.1 transcription factor DIVARICATA isoform X1 [Glycine max]	-	-	-	-	-	-	-	ARR-B
Glyma.15G063700	74	74	103	146	91	200	2.271	2.09	2.995	6.047	2.698	6.582	2.452	5.109	1.05908	0.00108909	0.0289226	--	KRH10694.1 hypothetical protein GLYMA_15G063700 [Glycine max]	-	-	-	-	-	-	-	--
Glyma.08G068800	22	50	31	121	52	64	1.148	2.401	1.532	8.52	2.621	3.58	1.69367	4.907	1.53469	0.00109534	0.0289986	HSP17.3-B	NP_001238499.2 class I heat shock protein [Glycine max]	Genetic Information Processing	Folding, sorting and degradation	ko04141//Protein processing in endoplasmic reticulum	K13993	-	-	-	--
Glyma.03G222300	179	90	135	47	66	55	3.002	1.389	2.146	1.064	1.069	0.989	2.179	1.04067	-1.06616	0.00113765	0.0298942	BOR1	XP_003521605.1 boron transporter 1 [Glycine max]	-	-	-	-	GO:0016021//integral component of membrane	-	GO:0006820//anion transport	--
Glyma.12G173800	116	71	104	35	48	31	5.01	2.822	4.256	2.04	2.003	1.436	4.02933	1.82633	-1.14159	0.00114711	0.0301242	FLA12	XP_003540183.1 fasciclin-like arabinogalactan protein 12 [Glycine max]	-	-	-	-	-	GO:0005515//protein binding	-	--
Glyma.02G153200	7	8	25	0	0	1	0.533	0.561	1.804	0	0	0.082	0.966	0.0273333	-5.14329	0.00119411	0.0311071	GRXS6	XP_006575105.1 monothiol glutaredoxin-S6 [Glycine max]	-	-	-	-	-	GO:0009055//electron carrier activity;GO:0015035//protein disulfide oxidoreductase activity;GO:0015036//disulfide oxidoreductase activity	GO:0055114//oxidation-reduction process	--
Glyma.19G014500	48	7	86	5	12	4	2.091	0.281	3.551	0.294	0.505	0.187	1.97433	0.328667	-2.58667	0.00120361	0.0313354	1MMP	XP_014626951.1 metalloendoproteinase 1 [Glycine max]	-	-	-	-	GO:0031012//extracellular matrix	GO:0003824//catalytic activity;GO:0004222//metalloendopeptidase activity;GO:0008233//peptidase activity;GO:0008237//metallopeptidase activity;GO:0008270//zinc ion binding	GO:0006508//proteolysis;GO:0009847//spore germination	--
Glyma.19G081200	116	83	95	23	48	50	1.699	1.119	1.318	0.455	0.679	0.785	1.37867	0.639667	-1.10788	0.00122196	0.0317936	MIK2	XP_003555150.1 MDIS1-interacting receptor like kinase 2 [Glycine max]	-	-	-	-	GO:0016021//integral component of membrane	GO:0004672//protein kinase activity;GO:0005515//protein binding;GO:0005524//ATP binding	GO:0000910//cytokinesis;GO:0006468//protein phosphorylation	--
Glyma.18G005000	17	10	45	80	82	36	1.124	0.609	2.819	7.139	5.238	2.552	1.51733	4.97633	1.71355	0.00126458	0.032619	--	XP_003553183.1 uncharacterized protein LOC100527578 [Glycine max]	-	-	-	-	GO:0016020//membrane	-	-	--
Glyma.02G095500	44	45	62	11	24	10	0.898	0.83	1.175	0.295	0.472	0.213	0.967667	0.326667	-1.56669	0.00126526	0.032619	SULTR4;1	XP_003520027.1 probable sulfate transporter 4.2 [Glycine max]	-	-	-	-	GO:0016020//membrane;GO:0016021//integral component of membrane	GO:0015098//molybdate ion transmembrane transporter activity;GO:0015116//sulfate transmembrane transporter activity;GO:0045152//antisigma factor binding	GO:0006355//regulation of transcription, DNA-templated;GO:0008272//sulfate transport;GO:0015689//molybdate ion transport;GO:0030436//asexual sporulation	--
Glyma.11G231300	84	93	186	21	73	27	2.733	2.785	5.726	0.922	2.294	0.942	3.748	1.386	-1.43519	0.00128364	0.0328127	BHLH51	XP_028196213.1 transcription factor bHLH51-like [Glycine soja]	-	-	-	-	-	GO:0008773//[protein-PII] uridylyltransferase activity;GO:0046983//protein dimerization activity	GO:0018177//protein uridylylation	bHLH
Glyma.20G210100	325	377	184	98	196	89	9.114	9.732	4.89	3.71	5.31	2.677	7.912	3.899	-1.02094	0.00129163	0.032997	GIP2	XP_003556387.1 basic 7S globulin [Glycine max]	-	-	-	-	-	-	-	--
Glyma.12G105900	140	80	121	33	63	46	4.323	2.278	3.542	1.375	1.883	1.526	3.381	1.59467	-1.0842	0.00129651	0.0330617	At4g28100	XP_003540881.1 uncharacterized GPI-anchored protein At4g28100 [Glycine max]	-	-	-	-	-	-	-	--
Glyma.08G363100	29	29	10	43	49	70	1.848	1.701	0.604	3.698	3.016	4.783	1.38433	3.83233	1.46903	0.00129741	0.0330649	HD3A	XP_028242378.1 protein HEADING DATE 3A-like [Glycine soja]	-	-	-	-	GO:0005575//cellular_component	GO:0003674//molecular_function	GO:0008150//biological_process	--
Glyma.17G011800	9	61	1	0	2	0	0.278	1.737	0.029	0	0.06	0	0.681333	0.02	-5.09029	0.00130684	0.0332249	At4g22030	KHN03492.1 Putative F-box protein [Glycine soja]	-	-	-	-	-	-	-	--
Glyma.07G212400	0	0	0	9	3	8	0	0	0	0.513	0.122	0.362	0.001	0.332333	8.37649	0.00130856	0.0332489	ERF109	XP_014633006.1 uncharacterized protein LOC100820426 [Glycine max]	-	-	-	-	-	GO:0003700//transcription factor activity, sequence-specific DNA binding	GO:0006355//regulation of transcription, DNA-templated	AP2-EREBP
Glyma.19G016400	161	84	196	52	76	36	1.765	0.848	2.036	0.769	0.805	0.423	1.54967	0.665667	-1.21909	0.00131315	0.0333452	ABCB15	XP_014627633.1 LOW QUALITY PROTEIN: ABC transporter B family member 15-like [Glycine max]	Environmental Information Processing	Membrane transport	ko02010//ABC transporters	K05658	GO:0005575//cellular_component;GO:0005737//cytoplasm;GO:0005887//integral component of plasma membrane;GO:0009288//bacterial-type flagellum;GO:0009380//excinuclease repair complex;GO:0009898//cytoplasmic side of plasma membrane;GO:0016021//integral component of membrane;GO:0043190//ATP-binding cassette (ABC) transporter complex;GO:0055051//ATP-binding cassette (ABC) transporter complex, integrate…	GO:0003674//molecular_function;GO:0003924//GTPase activity;GO:0004140//dephospho-CoA kinase activity;GO:0005260//channel-conductance-controlling ATPase activity;GO:0005319//lipid transporter activity;GO:0005524//ATP binding;GO:0005525//GTP binding;GO:0008565//protein transporter activity;GO:0009381//excinuclease ABC activity;GO:0015220//choline transmembrane transporter activity;GO:0015221//lipop…	GO:0000910//cytokinesis;GO:0001539//cilium or flagellum-dependent cell motility;GO:0006289//nucleotide-excision repair;GO:0006412//translation;GO:0006810//transport;GO:0006817//phosphate ion transport;GO:0006824//cobalt ion transport;GO:0006855//drug transmembrane transport;GO:0006869//lipid transport;GO:0007186//G-protein coupled receptor signaling pathway;GO:0007601//visual perception;GO:000815…	--
Glyma.15G079500	171	61	237	44	71	42	6.305	2.07	8.282	2.19	2.529	1.661	5.55233	2.12667	-1.3845	0.00133624	0.033729	At5g45950	XP_028203554.1 GDSL esterase/lipase At5g45950-like [Glycine soja]	-	-	-	-	-	GO:0016788//hydrolase activity, acting on ester bonds	-	--
Glyma.18G129900	7	8	4	22	16	31	0.251	0.264	0.136	1.065	0.554	1.192	0.217	0.937	2.11035	0.00133921	0.033733	KUA1	XP_003553216.1 transcription factor MYB1R1 [Glycine max]	-	-	-	-	-	-	-	ARR-B
Glyma.12G039200	42	22	59	4	16	8	0.701	0.338	0.934	0.09	0.258	0.143	0.657667	0.163667	-2.0066	0.00134011	0.033733	MCM4	XP_003540982.1 DNA replication licensing factor MCM4 [Glycine max]	Genetic Information Processing	Replication and repair	ko03030//DNA replication	K02212	GO:0010007//magnesium chelatase complex	GO:0003677//DNA binding;GO:0004176//ATP-dependent peptidase activity;GO:0005524//ATP binding;GO:0008134//transcription factor binding;GO:0016851//magnesium chelatase activity;GO:0016887//ATPase activity	GO:0006355//regulation of transcription, DNA-templated;GO:0006508//proteolysis;GO:0015995//chlorophyll biosynthetic process;GO:0032508//DNA duplex unwinding	--
Glyma.08G209000	3	2	19	8	89	39	0.092	0.056	0.549	0.33	2.624	1.276	0.232333	1.41	2.60143	0.00135493	0.0340182	RPT3	XP_003531695.1 coleoptile phototropism protein 1 [Glycine max]	-	-	-	-	-	-	-	--
MSTRG.15280	50	76	52	19	19	22	2.541	3.555	2.504	1.303	0.933	1.199	2.86667	1.145	-1.32403	0.00136364	0.0342164	RPT1A	26S proteasome regulatory subunit 7 [Glycine max]	Genetic Information Processing	Folding, sorting and degradation	ko03050//Proteasome	K03061	GO:0016020//membrane;GO:0043231//intracellular membrane-bounded organelle;GO:0043234//protein complex;GO:0044444//cytoplasmic part	GO:0032550//purine ribonucleoside binding;GO:0042623//ATPase activity, coupled	GO:0019941//modification-dependent protein catabolic process	--
Glyma.05G184200	43	29	50	76	60	90	5.423	3.367	5.987	12.968	7.311	12.173	4.92567	10.8173	1.13495	0.00137871	0.0344337	--	KRH59453.1 hypothetical protein GLYMA_05G184200 [Glycine max]	-	-	-	-	-	-	-	--
Glyma.12G167400	143	143	98	13	84	32	7.475	6.881	4.855	0.917	4.242	1.794	6.40367	2.31767	-1.46623	0.00137963	0.0344337	--	NP_001236582.2 putative lactoylglutathione lyase [Glycine max]	-	-	-	-	-	GO:0004462//lactoylglutathione lyase activity;GO:0008320//protein transmembrane transporter activity;GO:0008687//3,4-dihydroxyphenylacetate 2,3-dioxygenase activity;GO:0018577//catechol 2,3-dioxygenase activity	GO:0005975//carbohydrate metabolic process;GO:0009306//protein secretion;GO:0009712//catechol-containing compound metabolic process;GO:0051596//methylglyoxal catabolic process	--
Glyma.04G034600	40	36	70	17	11	9	0.56	0.464	0.929	0.321	0.149	0.135	0.651	0.201667	-1.69068	0.00139243	0.034651	GATL1	XP_003523583.1 probable galacturonosyltransferase-like 1 [Glycine max]	-	-	-	-	-	GO:0016757//transferase activity, transferring glycosyl groups	-	--
Glyma.08G091500	7	84	4	0	5	1	0.181	2.007	0.098	0	0.132	0.028	0.762	0.0533333	-3.83668	0.00140411	0.0348186	GAD1	XP_003531123.1 glutamate decarboxylase 1 [Glycine max]	Metabolism;Metabolism;Metabolism;Metabolism;Metabolism;Metabolism	Global and overview maps;Global and overview maps;Amino acid metabolism;Metabolism of other amino acids;Carbohydrate metabolism;Metabolism of other amino acids	ko01100//Metabolic pathways;ko01110//Biosynthesis of secondary metabolites;ko00250//Alanine, aspartate and glutamate metabolism;ko00410//beta-Alanine metabolism;ko00650//Butanoate metabolism;ko00430//Taurine and hypotaurine metabolism	K01580;K01580;K01580;K01580;K01580;K01580	-	GO:0004351//glutamate decarboxylase activity;GO:0004837//tyrosine decarboxylase activity;GO:0016831//carboxy-lyase activity;GO:0030170//pyridoxal phosphate binding	GO:0006540//glutamate decarboxylation to succinate;GO:0015940//pantothenate biosynthetic process;GO:0019752//carboxylic acid metabolic process;GO:0051188//cofactor biosynthetic process	--
Glyma.12G172300	25	3	39	121	234	84	1.559	0.172	2.304	10.182	14.094	5.616	1.345	9.964	2.88912	0.00140834	0.0349031	--	XP_003540175.1 uncharacterized protein LOC100817341 [Glycine max]	-	-	-	-	-	-	-	--
Glyma.06G303900	101	1	91	0	0	0	2.842	0.026	2.419	0	0	0	1.76233	0.001	-10.7833	0.0014156	0.0350359	At3g47200	XP_003526321.1 UPF0481 protein At3g47200 [Glycine max]	-	-	-	-	-	-	-	--
Glyma.14G156300	55	61	59	149	76	93	2.401	2.451	2.44	8.778	3.205	4.353	2.43067	5.44533	1.16367	0.00141681	0.0350359	CML44	NP_001236132.1 calcium-binding EF-hand family protein [Glycine max]	Organismal Systems	Environmental adaptation	ko04626//Plant-pathogen interaction	K13448	-	GO:0004553//hydrolase activity, hydrolyzing O-glycosyl compounds;GO:0005509//calcium ion binding;GO:0005515//protein binding	GO:0000272//polysaccharide catabolic process	--
Glyma.09G203650	18	11	25	35	59	35	0.588	0.33	0.773	1.542	1.861	1.225	0.563667	1.54267	1.45251	0.00145259	0.0357691	SS4	XP_025981872.1 probable starch synthase 4, chloroplastic/amyloplastic isoform X6 [Glycine max]	Metabolism;Metabolism;Metabolism	Global and overview maps;Global and overview maps;Carbohydrate metabolism	ko01100//Metabolic pathways;ko01110//Biosynthesis of secondary metabolites;ko00500//Starch and sucrose metabolism	K00703;K00703;K00703	-	GO:0004373//glycogen (starch) synthase activity;GO:0009011//starch synthase activity	GO:0005978//glycogen biosynthetic process	--
Glyma.08G228800	82	147	65	23	53	28	0.916	1.515	0.681	0.339	0.559	0.328	1.03733	0.408667	-1.34388	0.00145575	0.0357844	ALA1	XP_003530374.1 phospholipid-transporting ATPase 1 [Glycine max]	-	-	-	-	GO:0031004//potassium ion-transporting ATPase complex	GO:0004008//copper-exporting ATPase activity;GO:0004647//phosphoserine phosphatase activity;GO:0005375//copper ion transmembrane transporter activity;GO:0005388//calcium-transporting ATPase activity;GO:0008556//potassium-transporting ATPase activity;GO:0008967//phosphoglycolate phosphatase activity;GO:0015434//cadmium-transporting ATPase activity;GO:0015444//magnesium-importing ATPase activity;GO…	GO:0006545//glycine biosynthetic process;GO:0006564//L-serine biosynthetic process;GO:0006813//potassium ion transport;GO:0006816//calcium ion transport;GO:0006825//copper ion transport;GO:0008152//metabolic process;GO:0015691//cadmium ion transport;GO:0015693//magnesium ion transport;GO:0030001//metal ion transport	--
Glyma.17G142300	47	34	30	46	74	89	1.802	1.2	1.09	2.381	2.741	3.659	1.364	2.927	1.10158	0.00146954	0.0360186	ZAT9	NP_001304590.2 zinc finger protein ZAT4-like [Glycine max]	-	-	-	-	-	-	-	--
Glyma.12G140300	55	120	31	12	25	19	0.895	1.842	0.51	0.294	0.393	0.362	1.08233	0.349667	-1.63009	0.00148251	0.0362106	At4g27290	XP_006593148.2 uncharacterized protein LOC100812007 [Glycine max]	-	-	-	-	-	GO:0004672//protein kinase activity;GO:0004674//protein serine/threonine kinase activity;GO:0005524//ATP binding	GO:0006468//protein phosphorylation;GO:0048544//recognition of pollen	--
Glyma.05G094400	65	59	51	3	30	15	2.284	1.908	1.698	0.142	1.018	0.565	1.96333	0.575	-1.77167	0.00149791	0.0365023	MAPKKK20	XP_003524649.1 mitogen-activated protein kinase kinase kinase 17 [Glycine max]	-	-	-	-	-	GO:0004672//protein kinase activity;GO:0005524//ATP binding;GO:0016709//oxidoreductase activity, acting on paired donors, with incorporation or reduction of molecular oxygen, NAD(P)H as one donor, and incorporation of one atom of oxygen	GO:0006468//protein phosphorylation;GO:0006744//ubiquinone biosynthetic process	--
Glyma.09G204900	35	17	41	4	6	9	1.722	0.77	1.911	0.266	0.285	0.475	1.46767	0.342	-2.10146	0.00151104	0.0367166	--	KRH39545.1 hypothetical protein GLYMA_09G204900 [Glycine max]	-	-	-	-	-	-	-	--
Glyma.11G132200	142	167	89	32	33	80	5.725	6.198	3.401	1.742	1.285	3.459	5.108	2.162	-1.24039	0.00153964	0.0373056	CCME	XP_003539061.1 cytochrome c-type biogenesis protein CcmE homolog, mitochondrial [Glycine max]	-	-	-	-	-	GO:0020037//heme binding	GO:0017003//protein-heme linkage;GO:0017004//cytochrome complex assembly	--
Glyma.10G078000	4	5	1	18	15	17	0.117	0.135	0.033	0.7	0.415	0.513	0.095	0.542667	2.51407	0.00153969	0.0373056	--	XP_006588859.1 uncharacterized protein LOC102665283 [Glycine max]	-	-	-	-	-	-	-	--
Glyma.16G185200	1	1	4	12	9	22	0.015	0.022	0.09	0.377	0.205	0.568	0.0423333	0.383333	3.17873	0.00155116	0.0374975	--	KRH08973.1 hypothetical protein GLYMA_16G185200 [Glycine max]	-	-	-	-	-	GO:0005515//protein binding	-	--
Glyma.20G032400	27	86	30	5	7	18	0.386	1.132	0.388	0.084	0.097	0.276	0.635333	0.152333	-2.06028	0.00156287	0.0376302	PHO1;H3	XP_003556776.1 phosphate transporter PHO1 homolog 3 [Glycine max]	-	-	-	-	GO:0016021//integral component of membrane	GO:0051539//4 iron, 4 sulfur cluster binding;GO:0070283//radical SAM enzyme activity	GO:0046500//S-adenosylmethionine metabolic process	--
Glyma.14G088300	184	347	169	85	80	130	8.997	15.618	7.831	5.61	3.779	6.817	10.8153	5.402	-1.00151	0.00157142	0.0377383	ZAT6	NP_001254622.1 zinc finger protein ZAT10-like [Glycine max]	-	-	-	-	-	-	-	--
Glyma.19G215800	59	21	57	80	107	81	6.123	2.006	5.606	11.206	10.728	9.015	4.57833	10.3163	1.17204	0.0015731	0.0377383	--	XP_006604738.1 universal stress protein A-like protein [Glycine max]	-	-	-	-	GO:0005575//cellular_component;GO:0005623//cell;GO:0005886//plasma membrane;GO:0016020//membrane;GO:0044464//cell part;GO:0071944//cell periphery	GO:0000166//nucleotide binding;GO:0003674//molecular_function;GO:0003700//transcription factor activity, sequence-specific DNA binding;GO:0005488//binding;GO:0008144//drug binding;GO:0008270//zinc ion binding;GO:0016208//AMP binding;GO:0017076//purine nucleotide binding;GO:0030554//adenyl nucleotide binding;GO:0032553//ribonucleotide binding;GO:0032555//purine ribonucleotide binding;GO:0032559//a…	GO:0006355//regulation of transcription, DNA-templated;GO:0006950//response to stress;GO:0008150//biological_process;GO:0050896//response to stimulus	--
Glyma.13G235900	35	36	84	71	120	101	1.986	1.88	4.516	5.437	6.578	6.145	2.794	6.05333	1.1154	0.00157557	0.0377598	--	XP_003543029.1 uncharacterized protein LOC100796589 [Glycine max]	-	-	-	-	-	-	-	--
Glyma.09G054100	68	175	68	19	47	38	1.11	2.821	1.198	0.482	0.816	0.776	1.70967	0.691333	-1.30626	0.00158109	0.0378332	--	XP_014617422.1 uncharacterized protein LOC100811044 isoform X1 [Glycine max]	-	-	-	-	GO:0005886//plasma membrane	GO:0005515//protein binding	-	--
MSTRG.34370	330	135	623	733	1693	1220	2.496	0.94	4.466	7.484	12.372	9.896	2.634	9.91733	1.9127	0.00159773	0.0381219	PSAH	Replication factor C subunit 3 [Glycine max]	-	-	-	-	-	-	-	--
Glyma.05G149800	31	40	25	7	8	8	2.229	2.648	1.704	0.679	0.597	0.617	2.19367	0.631	-1.79763	0.00160661	0.0382691	Os01g0915200	XP_003524913.1 cysteine proteinase inhibitor 4 [Glycine max]	-	-	-	-	GO:0009523//photosystem II;GO:0009654//photosystem II oxygen evolving complex;GO:0019898//extrinsic component of membrane	GO:0004869//cysteine-type endopeptidase inhibitor activity;GO:0005509//calcium ion binding	GO:0015979//photosynthesis	--
Glyma.18G290300	1	0	0	4	13	11	0.057	0	0	0.308	0.718	0.674	0.019	0.566667	4.89843	0.00162492	0.0385964	--	NP_001237141.2 calcium-binding EF-hand protein [Glycine max]	-	-	-	-	-	GO:0005509//calcium ion binding	-	--
Glyma.02G195900	13	85	3	1	4	4	0.373	2.245	0.082	0.039	0.111	0.123	0.9	0.091	-3.30599	0.00163138	0.038728	PUB23	XP_003518177.1 E3 ubiquitin-protein ligase PUB23 [Glycine max]	-	-	-	-	-	GO:0004842//ubiquitin-protein transferase activity;GO:0005515//protein binding;GO:0008270//zinc ion binding	GO:0016567//protein ubiquitination	--
Glyma.13G114000	119	60	201	33	65	21	2.126	0.979	3.422	0.809	1.14	0.409	2.17567	0.786	-1.46886	0.00164336	0.0389251	SS	NP_001237525.1 sucrose synthase [Glycine max]	Metabolism;Metabolism;Metabolism	Global and overview maps;Global and overview maps;Carbohydrate metabolism	ko01100//Metabolic pathways;ko01110//Biosynthesis of secondary metabolites;ko00500//Starch and sucrose metabolism	K00695;K00695;K00695	-	GO:0004373//glycogen (starch) synthase activity;GO:0008194//UDP-glycosyltransferase activity;GO:0009011//starch synthase activity;GO:0016157//sucrose synthase activity;GO:0016757//transferase activity, transferring glycosyl groups	GO:0005978//glycogen biosynthetic process;GO:0005985//sucrose metabolic process;GO:0009058//biosynthetic process;GO:0010125//mycothiol biosynthetic process;GO:0071793//bacillithiol biosynthetic process	--
Glyma.20G032500	57	205	21	7	31	21	0.933	3.089	0.326	0.155	0.49	0.369	1.44933	0.338	-2.10029	0.00165034	0.0390466	PHO1;H3	XP_003556778.1 phosphate transporter PHO1 homolog 3 [Glycine max]	-	-	-	-	GO:0016021//integral component of membrane	GO:0051539//4 iron, 4 sulfur cluster binding;GO:0070283//radical SAM enzyme activity	GO:0046500//S-adenosylmethionine metabolic process	--
Glyma.09G027500	18	91	18	1	14	1	0.334	1.554	0.343	0.027	0.255	0.022	0.743667	0.101333	-2.87555	0.00167706	0.039502	WAKL8	KRH36845.1 hypothetical protein GLYMA_09G027500 [Glycine max]	-	-	-	-	GO:0016021//integral component of membrane	GO:0004672//protein kinase activity;GO:0004674//protein serine/threonine kinase activity;GO:0005524//ATP binding;GO:0030247//polysaccharide binding	GO:0006468//protein phosphorylation	--
Glyma.03G003000	10	81	5	0	1	6	0.171	1.275	0.081	0	0.017	0.11	0.509	0.0423333	-3.5878	0.00168802	0.0397158	PK1	XP_006576287.1 putative receptor protein kinase ZmPK1 [Glycine max]	-	-	-	-	-	GO:0004672//protein kinase activity;GO:0005524//ATP binding	GO:0006468//protein phosphorylation;GO:0048544//recognition of pollen	--
Glyma.11G239300	42	37	61	13	17	13	1.305	1.036	1.79	0.545	0.51	0.433	1.377	0.496	-1.47312	0.00175211	0.0406804	TPPJ	XP_006591511.1 probable trehalose-phosphate phosphatase J [Glycine max]	Metabolism;Metabolism;Metabolism	Global and overview maps;Global and overview maps;Carbohydrate metabolism	ko01100//Metabolic pathways;ko01110//Biosynthesis of secondary metabolites;ko00500//Starch and sucrose metabolism	K01087;K01087;K01087	-	GO:0003824//catalytic activity;GO:0004805//trehalose-phosphatase activity;GO:0008967//phosphoglycolate phosphatase activity;GO:0016787//hydrolase activity	GO:0005992//trehalose biosynthetic process;GO:0008152//metabolic process	--
Glyma.12G129900	5	1	3	27	20	6	0.239	0.044	0.136	1.739	0.922	0.307	0.139667	0.989333	2.82447	0.00179958	0.0414839	--	NP_001241436.1 uncharacterized protein LOC100811994 [Glycine max]	-	-	-	-	-	-	-	--
Glyma.08G045200	6	12	4	21	17	40	0.26	0.479	0.164	1.228	0.712	1.859	0.301	1.26633	2.07282	0.00181462	0.0416968	NUDT17	NP_001236150.1 nudix hydrolase family protein [Glycine max]	-	-	-	-	-	GO:0016787//hydrolase activity;GO:0017111//nucleoside-triphosphatase activity	GO:0006139//nucleobase-containing compound metabolic process	--
Glyma.11G129700	6	99	4	1	5	3	0.156	2.435	0.101	0.036	0.129	0.086	0.897333	0.0836667	-3.42292	0.00181928	0.0417658	BGLU12	XP_003539051.1 cyanogenic beta-glucosidase [Glycine max]	Metabolism;Metabolism;Metabolism;Metabolism;Metabolism	Global and overview maps;Global and overview maps;Biosynthesis of other secondary metabolites;Carbohydrate metabolism;Metabolism of other amino acids	ko01100//Metabolic pathways;ko01110//Biosynthesis of secondary metabolites;ko00940//Phenylpropanoid biosynthesis;ko00500//Starch and sucrose metabolism;ko00460//Cyanoamino acid metabolism	K01188;K01188;K01188;K01188;K01188	GO:0009341//beta-galactosidase complex	GO:0004553//hydrolase activity, hydrolyzing O-glycosyl compounds;GO:0004565//beta-galactosidase activity	GO:0005975//carbohydrate metabolic process;GO:0006012//galactose metabolic process	--
Glyma.08G339500	41	68	67	66	79	223	3.954	6.037	6.124	8.592	7.361	23.066	5.37167	13.0063	1.27577	0.00185096	0.042327	--	ACU16035.1 unknown [Glycine max]	-	-	-	-	-	-	-	--
Glyma.02G248100	2	29	2	0	0	0	0.118	1.58	0.112	0	0	0	0.603333	0.001	-9.23681	0.00185106	0.042327	PP16-1	XP_003519347.1 elicitor-responsive protein 1 [Glycine max]	-	-	-	-	-	-	-	--
Glyma.11G051133	22	24	29	30	59	64	0.542	0.544	0.677	0.997	1.404	1.691	0.587667	1.364	1.21477	0.00186421	0.0425358	SRFR1	KHN12971.1 Protein STIP1 like [Glycine soja]	-	-	-	-	-	GO:0005515//protein binding	-	--
Glyma.01G147600	128	54	78	28	37	27	3.349	1.301	1.934	0.989	0.935	0.758	2.19467	0.894	-1.29566	0.00187175	0.0426617	DREB3	XP_028239104.1 ethylene-responsive transcription factor TINY-like [Glycine soja]	-	-	-	-	-	GO:0003700//transcription factor activity, sequence-specific DNA binding	GO:0006355//regulation of transcription, DNA-templated	AP2-EREBP
Glyma.09G080100	62	36	81	8	32	9	2.765	1.478	3.423	0.482	1.379	0.43	2.55533	0.763667	-1.7425	0.001888	0.042983	GSDA	NP_001238180.2 nucleoside deaminase superfamily protein [Glycine max]	-	-	-	-	-	GO:0008251//tRNA-specific adenosine deaminase activity;GO:0008703//5-amino-6-(5-phosphoribosylamino)uracil reductase activity;GO:0008835//diaminohydroxyphosphoribosylaminopyrimidine deaminase activity	GO:0002100//tRNA wobble adenosine to inosine editing;GO:0009231//riboflavin biosynthetic process	--
Glyma.06G244900	82	100	136	31	53	54	6.093	6.84	9.576	3.109	3.805	4.303	7.503	3.739	-1.00482	0.00189145	0.0429929	--	NP_001235685.1 uncharacterized protein LOC100305715 [Glycine max]	-	-	-	-	-	-	-	--
Glyma.16G049700	9	20	14	29	46	31	0.309	0.632	0.455	1.344	1.526	1.141	0.465333	1.337	1.52266	0.00192587	0.0435664	--	KRH06846.1 hypothetical protein GLYMA_16G049700 [Glycine max]	-	-	-	-	-	-	-	--
Glyma.16G209100	51	33	83	14	19	18	1.343	0.8	2.071	0.498	0.483	0.508	1.40467	0.496333	-1.50085	0.00193871	0.0437868	At3g02645	XP_003548274.1 putative UPF0481 protein At3g02645 [Glycine max]	-	-	-	-	-	-	-	--
Glyma.07G013900	51	20	46	7	15	3	1.856	0.666	1.625	0.342	0.536	0.124	1.38233	0.334	-2.04919	0.00194682	0.0439464	MIOX1	KRH47182.1 hypothetical protein GLYMA_07G013900 [Glycine max]	Metabolism;Metabolism;Metabolism	Global and overview maps;Carbohydrate metabolism;Carbohydrate metabolism	ko01100//Metabolic pathways;ko00562//Inositol phosphate metabolism;ko00053//Ascorbate and aldarate metabolism	K00469;K00469;K00469	GO:0005737//cytoplasm	GO:0005506//iron ion binding;GO:0050113//inositol oxygenase activity	GO:0019310//inositol catabolic process;GO:0055114//oxidation-reduction process	--
Glyma.17G035000	44	24	109	3	25	10	0.659	0.347	1.547	0.064	0.362	0.161	0.851	0.195667	-2.12076	0.00196898	0.0443993	OsI_36121	XP_006600380.1 DNA replication licensing factor MCM2 [Glycine max]	Genetic Information Processing	Replication and repair	ko03030//DNA replication	K02540	GO:0005634//nucleus;GO:0010007//magnesium chelatase complex;GO:0042555//MCM complex	GO:0003677//DNA binding;GO:0004176//ATP-dependent peptidase activity;GO:0005524//ATP binding;GO:0008134//transcription factor binding;GO:0016851//magnesium chelatase activity;GO:0016887//ATPase activity	GO:0006270//DNA replication initiation;GO:0006355//regulation of transcription, DNA-templated;GO:0006396//RNA processing;GO:0006508//proteolysis;GO:0015995//chlorophyll biosynthetic process;GO:0032508//DNA duplex unwinding	--
Glyma.13G226700	39	71	47	14	17	20	1.467	2.458	1.675	0.711	0.618	0.807	1.86667	0.712	-1.39052	0.00206003	0.0458169	--	XP_014621266.1 uncharacterized protein LOC106795509 [Glycine max]	-	-	-	-	-	-	-	--
Glyma.11G063400	70	70	46	21	25	21	1.882	1.727	1.169	0.76	0.65	0.604	1.59267	0.671333	-1.24634	0.00210431	0.0464839	YPQ1	XP_006590674.1 uncharacterized protein LOC100780977 [Glycine max]	-	-	-	-	-	-	-	--
Glyma.06G093600	100	75	145	35	60	21	2.692	1.839	3.626	1.294	1.53	0.666	2.719	1.16333	-1.22481	0.00211215	0.0465841	AED3	KRH52895.1 hypothetical protein GLYMA_06G093600 [Glycine max]	-	-	-	-	-	-	-	--
Glyma.07G130100	34	9	37	3	7	0	0.774	0.183	0.773	0.097	0.149	0	0.576667	0.082	-2.81404	0.00216011	0.0473455	HKT1	KRH49067.1 hypothetical protein GLYMA_07G130100 [Glycine max]	-	-	-	-	-	GO:0008324//cation transmembrane transporter activity	GO:0006659//phosphatidylserine biosynthetic process;GO:0006812//cation transport;GO:0055085//transmembrane transport	--
Glyma.12G234700	79	52	86	29	26	24	4.13	2.502	4.26	2.046	1.313	1.345	3.63067	1.568	-1.21131	0.00217526	0.0475788	--	XP_003540516.1 miraculin [Glycine max]	-	-	-	-	-	GO:0004866//endopeptidase inhibitor activity	-	--
Glyma.01G130000	69	35	100	16	25	25	5.089	2.376	6.989	1.593	1.781	1.977	4.818	1.78367	-1.43359	0.00218176	0.0476963	MALD3	XP_006573392.1 non-specific lipid-transfer protein 1 isoform X2 [Glycine max]	-	-	-	-	-	-	-	--
Glyma.04G041700	20	25	38	37	58	70	0.713	0.803	1.268	1.758	1.919	2.677	0.928	2.118	1.19051	0.00219607	0.0478812	RSS3	XP_014629946.1 protein RICE SALT SENSITIVE 3 isoform X1 [Glycine max]	-	-	-	-	-	-	-	--
Glyma.04G139100	41	43	12	67	39	143	0.708	0.692	0.196	1.561	0.65	2.659	0.532	1.62333	1.60946	0.00221513	0.0481273	At4g27290	XP_006578491.1 G-type lectin S-receptor-like serine/threonine-protein kinase At4g27290 isoform X2 [Glycine max]	-	-	-	-	-	GO:0004672//protein kinase activity;GO:0004674//protein serine/threonine kinase activity;GO:0005524//ATP binding	GO:0006468//protein phosphorylation;GO:0048544//recognition of pollen	--
Glyma.15G062500	87	48	87	12	40	26	5.125	2.603	4.857	0.954	2.277	1.643	4.195	1.62467	-1.36853	0.0022275	0.0483215	PRB1	NP_001358136.1 pathogenesis-related protein 1 precursor [Glycine max]	Environmental Information Processing;Organismal Systems;Environmental Information Processing	Signal transduction;Environmental adaptation;Signal transduction	ko04075//Plant hormone signal transduction;ko04626//Plant-pathogen interaction;ko04016//MAPK signaling pathway - plant	K13449;K13449;K13449	-	-	-	--
Glyma.02G004600	49	42	99	10	32	16	1.261	0.995	2.414	0.347	0.791	0.441	1.55667	0.526333	-1.56441	0.00224164	0.0485536	IQD31	NP_001242711.2 protein IQ-DOMAIN 4 [Glycine max]	-	-	-	-	-	GO:0005515//protein binding	-	--
Glyma.13G113000	17	71	23	86	82	80	1.016	3.906	1.303	6.938	4.735	5.128	2.075	5.60033	1.4324	0.00224694	0.0485938	--	XP_003542376.1 uncharacterized protein LOC100806863 [Glycine max]	-	-	-	-	-	-	-	--
Glyma.07G095800	64	47	51	12	26	19	1.647	0.992	1.139	0.344	0.644	0.532	1.25933	0.506667	-1.31355	0.00226871	0.0489394	LRK10L-2.5	XP_014633370.1 PR5-like receptor kinase isoform X1 [Glycine max]	-	-	-	-	-	GO:0004672//protein kinase activity;GO:0005524//ATP binding	GO:0006468//protein phosphorylation	--

## Sheet: Table S3
Table S3. WT 24 h-vs-OE 24 h significantly different gene information
id	WT24h-1_count	WT24h-2_count	WT24h-3_count	OE24h-1_count	OE24h-2_count	OE24h-3_count	WT24h-1_fpkm	WT24h-2_fpkm	WT24h-3_fpkm	OE24h-1_fpkm	OE24h-2_fpkm	OE24h-3_fpkm	WT24h_mean	OE24h_mean	log2(fc)	PValue	FDR	Symbol	Description	KEGG_A_class	KEGG_B_class	Pathway	K_ID	GO Component	GO Function	GO Process	TF_family
Glyma.08G110460	4579	1420	926	0	0	0	163.405	51.259	36.257	0	0	0	83.6403	0.001	-16.3519	3.5e-16	6.3e-15	CHS3	NP_001276296.1 chalcone synthase 3 [Glycine max]	Metabolism;Metabolism;Metabolism;Organismal Systems	Global and overview maps;Global and overview maps;Biosynthesis of other secondary metabolites;Environmental adaptation	ko01100//Metabolic pathways;ko01110//Biosynthesis of secondary metabolites;ko00941//Flavonoid biosynthesis;ko04712//Circadian rhythm - plant	K00660;K00660;K00660;K00660	GO:0016020//membrane	GO:0004315//3-oxoacyl-[acyl-carrier-protein] synthase activity;GO:0004421//hydroxymethylglutaryl-CoA synthase activity;GO:0016747//transferase activity, transferring acyl groups other than amino-acyl groups	GO:0006633//fatty acid biosynthetic process	--
Glyma.05G099300	1897	358	293	0	0	0	106.928	20.412	18.118	0	0	0	48.486	0.001	-15.5653	9.99e-11	9.97e-10	--	ACU15984.1 unknown [Glycine max]	-	-	-	-	-	-	-	--
Glyma.18G055600	1315	679	900	0	0	0	50.021	26.126	37.557	0	0	0	37.9013	0.001	-15.21	5.35e-23	1.77e-21	PNC1	XP_003551179.1 cationic peroxidase 1 [Glycine max]	Metabolism;Metabolism;Metabolism	Global and overview maps;Global and overview maps;Biosynthesis of other secondary metabolites	ko01100//Metabolic pathways;ko01110//Biosynthesis of secondary metabolites;ko00940//Phenylpropanoid biosynthesis	K00430;K00430;K00430	-	GO:0004601//peroxidase activity;GO:0020037//heme binding	GO:0006979//response to oxidative stress;GO:0055114//oxidation-reduction process	--
Glyma.08G134200	1296	260	284	0	0	0	61.069	13.063	15.31	0	0	0	29.814	0.001	-14.8637	3.47e-11	3.66e-10	--	KRH43156.1 hypothetical protein GLYMA_08G134200 [Glycine max]	-	-	-	-	-	-	-	--
Glyma.03G044900	598	234	423	0	0	0	35.016	13.86	27.172	0	0	0	25.3493	0.001	-14.6297	2.74e-18	6.04e-17	DIR19	XP_003522182.1 dirigent protein 22 [Glycine max]	-	-	-	-	-	-	-	--
Glyma.06G273600	633	731	327	0	0	0	24.418	28.5	13.836	0	0	0	22.2513	0.001	-14.4416	5.12e-20	1.3e-18	OsI_14861	XP_003526215.1 senescence-specific cysteine protease SAG39 [Glycine max]	-	-	-	-	-	GO:0008234//cysteine-type peptidase activity	GO:0006508//proteolysis	--
Glyma.16G146700	1426	349	364	0	0	0	41.909	10.375	11.735	0	0	0	21.3397	0.001	-14.3813	8.26e-13	1.04e-11	MPT3	XP_003548029.1 mitochondrial phosphate carrier protein 3, mitochondrial [Glycine max]	-	-	-	-	GO:0005575//cellular_component;GO:0005622//intracellular;GO:0005623//cell;GO:0005737//cytoplasm;GO:0005739//mitochondrion;GO:0005740//mitochondrial envelope;GO:0005743//mitochondrial inner membrane;GO:0016020//membrane;GO:0016021//integral component of membrane;GO:0019866//organelle inner membrane;GO:0031090//organelle membrane;GO:0031224//intrinsic component of membrane;GO:0031966//mitochondrial…	GO:0003674//molecular_function;GO:0005215//transporter activity;GO:0008509//anion transmembrane transporter activity;GO:0015075//ion transmembrane transporter activity;GO:0015103//inorganic anion transmembrane transporter activity;GO:0015114//phosphate ion transmembrane transporter activity;GO:0015318//inorganic solute uptake transmembrane transporter activity;GO:0022857//transmembrane transporte…	GO:0006810//transport;GO:0006811//ion transport;GO:0006817//phosphate ion transport;GO:0006820//anion transport;GO:0006839//mitochondrial transport;GO:0006950//response to stress;GO:0006970//response to osmotic stress;GO:0008150//biological_process;GO:0009628//response to abiotic stimulus;GO:0009651//response to salt stress;GO:0015698//inorganic anion transport;GO:0034220//ion transmembrane trans…	--
Glyma.20G128200	291	111	188	0	0	0	28.359	10.942	20.099	0	0	0	19.8	0.001	-14.2732	9.34e-15	1.46e-13	--	KHN42369.1 hypothetical protein glysoja_020081 [Glycine soja]	-	-	-	-	-	-	-	--
Glyma.06G062000	302	397	157	0	0	0	15.793	25.147	11.892	0	0	0	17.6107	0.001	-14.1042	1.41e-16	2.63e-15	WRKY40	XP_028235170.1 probable WRKY transcription factor 40 [Glycine soja]	-	-	-	-	GO:0005737//cytoplasm;GO:0005886//plasma membrane;GO:0031514//motile cilium;GO:0039679//viral occlusion body;GO:0042729//DASH complex;GO:0072686//mitotic spindle	GO:0003674//molecular_function;GO:0003700//transcription factor activity, sequence-specific DNA binding;GO:0005515//protein binding;GO:0005524//ATP binding;GO:0016881//acid-amino acid ligase activity;GO:0043565//sequence-specific DNA binding	GO:0006355//regulation of transcription, DNA-templated;GO:0006886//intracellular protein transport;GO:0007059//chromosome segregation;GO:0008150//biological_process;GO:0008608//attachment of spindle microtubules to kinetochore;GO:0030261//chromosome condensation;GO:0043093//FtsZ-dependent cytokinesis;GO:0048309//endoplasmic reticulum inheritance;GO:0048870//cell motility;GO:0051028//mRNA transpor…	WRKY
Glyma.03G162700	510	80	371	0	0	0	26.644	4.228	21.263	0	0	0	17.3783	0.001	-14.085	2.7e-10	2.55e-09	ERF.C.3	XP_003520600.1 ethylene-responsive transcription factor 15 [Glycine max]	Environmental Information Processing;Environmental Information Processing	Signal transduction;Signal transduction	ko04075//Plant hormone signal transduction;ko04016//MAPK signaling pathway - plant	K14516;K14516	-	GO:0003700//transcription factor activity, sequence-specific DNA binding	GO:0006355//regulation of transcription, DNA-templated	AP2-EREBP
MSTRG.26823	496	107	96	0	0	0	35.453	7.76	7.544	0	0	0	16.919	0.001	-14.0464	8.26e-09	6.49e-08	ACO1	1-aminocyclopropane-1-carboxylate oxidase [Glycine max]	Metabolism;Metabolism;Metabolism	Global and overview maps;Global and overview maps;Amino acid metabolism	ko01100//Metabolic pathways;ko01110//Biosynthesis of secondary metabolites;ko00270//Cysteine and methionine metabolism	K05933;K05933;K05933	-	-	-	--
Glyma.19G147200	0	647	50	0	0	0	0	40.879	3.426	0	0	0	14.7683	0.001	-13.8502	0.0111681	0.0308116	GMPM1	NP_001238562.1 late embryogenesis abundant group 4 protein PM1 [Glycine max]	-	-	-	-	-	-	GO:0009793//embryo development ending in seed dormancy	--
Glyma.04G131100	676	43	253	0	0	0	29.099	1.872	11.947	0	0	0	14.306	0.001	-13.8043	1.58e-07	1.05e-06	EGS1	XP_003522882.2 eugenol synthase 1 [Glycine max]	-	-	-	-	-	GO:0003824//catalytic activity;GO:0003854//3-beta-hydroxy-delta5-steroid dehydrogenase activity;GO:0003942//N-acetyl-gamma-glutamyl-phosphate reductase activity;GO:0003978//UDP-glucose 4-epimerase activity;GO:0016616//oxidoreductase activity, acting on the CH-OH group of donors, NAD or NADP as acceptor;GO:0016620//oxidoreductase activity, acting on the aldehyde or oxo group of donors, NAD or NADP…	GO:0006012//galactose metabolic process;GO:0006592//ornithine biosynthetic process;GO:0006694//steroid biosynthetic process;GO:0055114//oxidation-reduction process	--
Glyma.18G293600	281	94	54	0	0	0	26.713	9.039	5.632	0	0	0	13.7947	0.001	-13.7518	3.8e-12	4.47e-11	--	NP_001237237.1 uncharacterized protein LOC100306593 [Glycine max]	-	-	-	-	-	-	-	--
Glyma.10G205900	2	664	62	0	0	0	0.11	37.05	3.752	0	0	0	13.6373	0.001	-13.7353	0.000585863	0.00220983	PM19L	NP_001238105.1 maturation protein PM3 [Glycine max]	-	-	-	-	-	-	-	--
Glyma.01G127100	438	93	62	0	0	0	27.265	5.856	4.234	0	0	0	12.4517	0.001	-13.6041	9.96e-08	6.8e-07	DIR3	XP_003516989.1 dirigent protein 22 [Glycine max]	-	-	-	-	-	-	-	--
Glyma.12G200000	485	451	208	0	0	0	14.585	13.719	6.862	0	0	0	11.722	0.001	-13.5169	5.94e-18	1.26e-16	3MAT	XP_003540336.1 malonyl-coenzyme A:anthocyanin 3-O-glucoside-6''-O-malonyltransferase [Glycine max]	-	-	-	-	-	GO:0016747//transferase activity, transferring acyl groups other than amino-acyl groups	-	--
Glyma.05G121900	468	167	177	0	0	0	18.068	6.522	7.496	0	0	0	10.6953	0.001	-13.3847	1.01e-15	1.73e-14	At1g68170	XP_003524084.1 WAT1-related protein At1g68170 [Glycine max]	-	-	-	-	GO:0016020//membrane;GO:0016021//integral component of membrane	-	-	--
Glyma.20G128251	125	51	131	0	0	0	11.346	4.683	13.045	0	0	0	9.69133	0.001	-13.2425	6.31e-12	7.25e-11	--	RZB43661.1 hypothetical protein D0Y65_053951 [Glycine soja]	-	-	-	-	-	-	-	--
Glyma.15G145700	421	176	180	0	0	0	14.4	6.089	6.754	0	0	0	9.081	0.001	-13.1486	7.7e-16	1.35e-14	PR10	XP_003546341.1 class-10 pathogenesis-related protein 1 [Glycine max]	-	-	-	-	-	-	GO:0006952//defense response	--
Glyma.18G183451	163	90	51	0	0	0	13.166	7.353	4.519	0	0	0	8.346	0.001	-13.0269	1.21e-11	1.35e-10	--	TKY66009.1 hypothetical protein E2542_SST08871 [Spatholobus suberectus]	-	-	-	-	-	-	-	--
Glyma.08G133100	301	55	63	0	0	0	17.419	3.219	3.999	0	0	0	8.21233	0.001	-13.0036	1.45e-07	9.68e-07	--	XP_003531335.1 uncharacterized protein LOC100806374 [Glycine max]	-	-	-	-	-	-	-	--
Glyma.02G248100	213	107	44	0	0	0	13.913	7.07	3.153	0	0	0	8.04533	0.001	-12.9739	8.49e-12	9.6e-11	PP16-1	XP_003519347.1 elicitor-responsive protein 1 [Glycine max]	-	-	-	-	-	-	-	--
Glyma.17G245200	244	65	119	0	0	0	12.846	3.462	6.873	0	0	0	7.727	0.001	-12.9157	8.93e-13	1.13e-11	MYB73	XP_003549412.2 transcription factor MYB25 [Glycine max]	-	-	-	-	GO:0005634//nucleus;GO:0030867//rough endoplasmic reticulum membrane	GO:0003676//nucleic acid binding;GO:0005524//ATP binding;GO:0016818//hydrolase activity, acting on acid anhydrides, in phosphorus-containing anhydrides	GO:0006338//chromatin remodeling;GO:0023041//neuronal signal transduction	ARR-B
Glyma.13G266800	148	205	75	0	0	0	7.8	10.928	4.336	0	0	0	7.688	0.001	-12.9084	2.25e-13	3.03e-12	--	XP_006594722.1 uncharacterized protein LOC102670348 [Glycine max]	-	-	-	-	-	-	-	--
Glyma.09G016251	87	34	60	0	0	0	9.717	3.841	7.352	0	0	0	6.97	0.001	-12.7669	6.94e-10	6.25e-09	--	KHN40769.1 hypothetical protein glysoja_015136 [Glycine soja]	-	-	-	-	-	-	-	--
Glyma.02G134700	202	138	135	0	0	0	8.586	5.933	6.295	0	0	0	6.938	0.001	-12.7603	1.75e-14	2.65e-13	--	XP_003518855.1 uncharacterized protein LOC100803580 [Glycine max]	-	-	-	-	-	GO:0009055//electron carrier activity	-	--
Glyma.14G052200	52	135	82	0	0	0	3.764	9.883	6.511	0	0	0	6.71933	0.001	-12.7141	1.57e-11	1.73e-10	--	NP_001241096.1 uncharacterized protein LOC100817054 precursor [Glycine max]	-	-	-	-	-	GO:0016491//oxidoreductase activity;GO:0043546//molybdopterin cofactor binding	GO:0055114//oxidation-reduction process	--
Glyma.10G060300	27	225	145	0	0	0	1.289	10.856	7.568	0	0	0	6.571	0.001	-12.6819	7.77e-08	5.39e-07	TL1	XP_003537013.2 thaumatin-like protein 1b [Glycine max]	-	-	-	-	-	-	-	--
Glyma.15G232200	188	91	77	0	0	0	9.917	4.856	4.456	0	0	0	6.40967	0.001	-12.646	1.56e-12	1.92e-11	--	RZB65920.1 hypothetical protein D0Y65_041826 [Glycine soja]	-	-	-	-	-	-	-	--
Glyma.08G180600	179	362	28	0	0	0	5.6	11.456	0.961	0	0	0	6.00567	0.001	-12.5521	2.78e-07	1.79e-06	ALD1	XP_003531555.1 aminotransferase ALD1, chloroplastic isoform X1 [Glycine max]	Metabolism;Metabolism;Metabolism;Metabolism	Global and overview maps;Global and overview maps;Global and overview maps;Amino acid metabolism	ko01100//Metabolic pathways;ko01110//Biosynthesis of secondary metabolites;ko01230//Biosynthesis of amino acids;ko00300//Lysine biosynthesis	K10206;K10206;K10206;K10206	GO:0005737//cytoplasm	GO:0003824//catalytic activity;GO:0004400//histidinol-phosphate transaminase activity;GO:0004838//L-tyrosine:2-oxoglutarate aminotransferase activity;GO:0009016//succinyldiaminopimelate transaminase activity;GO:0016846//carbon-sulfur lyase activity;GO:0030170//pyridoxal phosphate binding;GO:0047688//aspartate 4-decarboxylase activity;GO:0048472//threonine-phosphate decarboxylase activity	GO:0000105//histidine biosynthetic process;GO:0006531//aspartate metabolic process;GO:0006559//L-phenylalanine catabolic process;GO:0006572//tyrosine catabolic process;GO:0009058//biosynthetic process;GO:0009236//cobalamin biosynthetic process;GO:0019877//diaminopimelate biosynthetic process;GO:0042398//cellular modified amino acid biosynthetic process	--
Glyma.06G220700	268	128	29	0	0	0	10.58	5.111	1.256	0	0	0	5.649	0.001	-12.4638	2.27e-07	1.48e-06	--	XP_003527180.1 cucumber peeling cupredoxin [Glycine max]	-	-	-	-	GO:0005575//cellular_component;GO:0005622//intracellular;GO:0005623//cell;GO:0005737//cytoplasm;GO:0005773//vacuole;GO:0005886//plasma membrane;GO:0016020//membrane;GO:0031224//intrinsic component of membrane;GO:0031225//anchored component of membrane;GO:0031226//intrinsic component of plasma membrane;GO:0043226//organelle;GO:0043227//membrane-bounded organelle;GO:0043229//intracellular organelle…	GO:0003674//molecular_function;GO:0003824//catalytic activity;GO:0005488//binding;GO:0009055//electron carrier activity;GO:0016491//oxidoreductase activity;GO:0043167//ion binding;GO:0043169//cation binding;GO:0046872//metal ion binding	GO:0002239//response to oomycetes;GO:0006091//generation of precursor metabolites and energy;GO:0006810//transport;GO:0006811//ion transport;GO:0006812//cation transport;GO:0006950//response to stress;GO:0006979//response to oxidative stress;GO:0008150//biological_process;GO:0008152//metabolic process;GO:0009266//response to temperature stimulus;GO:0009314//response to radiation;GO:0009409//respo…	--
Glyma.19G151200	168	24	44	0	0	0	11.737	1.696	3.372	0	0	0	5.60167	0.001	-12.4516	2.03e-09	1.73e-08	DIR1	NP_001353981.1 pterocarpan synthase precursor [Glycine max]	-	-	-	-	-	-	-	--
Glyma.10G072400	74	39	109	0	0	0	5.237	2.792	8.462	0	0	0	5.497	0.001	-12.4244	1.28e-10	1.26e-09	--	XP_003535651.1 uncharacterized protein LOC100780937 [Glycine max]	-	-	-	-	GO:0005802//trans-Golgi network	GO:0071253//connexin binding	GO:0042998//positive regulation of Golgi to plasma membrane protein transport	--
Glyma.20G134000	130	34	47	0	0	0	9.842	2.604	3.903	0	0	0	5.44967	0.001	-12.412	8.46e-10	7.53e-09	--	XP_006605999.1 uncharacterized protein LOC102662455 [Glycine max]	-	-	-	-	-	-	-	--
Glyma.18G127900	232	55	39	0	0	0	11.105	2.663	2.048	0	0	0	5.272	0.001	-12.3641	3.92e-07	2.47e-06	RPV1	NP_001237768.1 TIR-NBS-LRR type disease resistance protein [Glycine max]	-	-	-	-	-	GO:0005515//protein binding	GO:0007165//signal transduction	--
Glyma.02G006200	258	33	35	0	0	0	12.073	1.562	1.797	0	0	0	5.144	0.001	-12.3287	6.79e-06	3.59e-05	ERF1B	XP_003519719.1 ethylene-responsive transcription factor 1B [Glycine max]	Environmental Information Processing;Environmental Information Processing	Signal transduction;Signal transduction	ko04075//Plant hormone signal transduction;ko04016//MAPK signaling pathway - plant	K14516;K14516	-	GO:0003700//transcription factor activity, sequence-specific DNA binding	GO:0006355//regulation of transcription, DNA-templated	AP2-EREBP
Glyma.18G247600	193	94	31	0	0	0	9.15	4.508	1.612	0	0	0	5.09	0.001	-12.3134	6.09e-11	6.23e-10	--	XP_003552476.2 uncharacterized protein LOC100805925 [Glycine max]	-	-	-	-	-	-	-	--
Glyma.08G119200	151	78	93	0	0	0	6.923	3.553	4.731	0	0	0	5.069	0.001	-12.3075	1.71e-12	2.09e-11	--	XP_003532765.2 disease resistance protein RFL1 isoform X1 [Glycine max]	-	-	-	-	-	GO:0043531//ADP binding	-	--
Glyma.06G019500	351	175	185	0	0	0	7.236	3.658	4.194	0	0	0	5.02933	0.001	-12.2962	7.79e-16	1.36e-14	AATL1	XP_003527647.1 lysine histidine transporter-like 8 [Glycine max]	-	-	-	-	-	-	-	--
Glyma.02G307300	192	35	87	0	0	0	8.765	1.618	4.349	0	0	0	4.91067	0.001	-12.2617	5.06e-11	5.23e-10	COR2	NP_001353936.1 chalcone reductase CHR6 [Glycine max]	Metabolism;Metabolism	Global and overview maps;Biosynthesis of other secondary metabolites	ko01110//Biosynthesis of secondary metabolites;ko00941//Flavonoid biosynthesis	K08243;K08243	-	GO:0047834//D-threo-aldose 1-dehydrogenase activity	-	--
Glyma.02G088050	176	45	134	0	0	0	6.898	1.784	5.761	0	0	0	4.81433	0.001	-12.2331	5.31e-12	6.16e-11	BHLH14	XP_003520013.2 transcription factor MYC2-like [Glycine max]	-	-	-	-	-	GO:0003824//catalytic activity;GO:0046983//protein dimerization activity	-	bHLH
Glyma.13G133100	121	64	57	0	0	0	7.032	3.762	3.634	0	0	0	4.80933	0.001	-12.2316	3.89e-11	4.08e-10	ZAT18	NP_001235351.2 C2H2-type zinc finger protein [Glycine max]	-	-	-	-	-	-	-	--
Glyma.12G197400	331	47	134	0	0	0	9.07	1.303	4.028	0	0	0	4.80033	0.001	-12.2289	2.44e-08	1.81e-07	TPS11	NP_001340262.1 terpene synthase 14 [Glycine max]	-	-	-	-	-	GO:0000287//magnesium ion binding;GO:0010333//terpene synthase activity;GO:0016829//lyase activity	-	--
Glyma.20G183866	16	59	233	0	0	0	0.699	2.503	10.786	0	0	0	4.66267	0.001	-12.1869	9.53e-06	4.92e-05	--	XP_028222720.1 extensin-3-like [Glycine soja]	-	-	-	-	-	GO:0005199//structural constituent of cell wall	GO:0009664//plant-type cell wall organization	--
Glyma.08G045300	57	139	40	0	0	0	3.281	8.093	2.526	0	0	0	4.63333	0.001	-12.1778	1.8e-10	1.75e-09	--	XP_028242856.1 uncharacterized protein LOC114421215 [Glycine soja]	-	-	-	-	-	-	-	--
Glyma.17G064300	111	40	54	0	0	0	7.139	2.602	3.81	0	0	0	4.517	0.001	-12.1411	3.55e-10	3.31e-09	--	XP_003549485.1 uncharacterized protein LOC100798434 [Glycine max]	-	-	-	-	-	-	-	--
Glyma.14G027551	4	48	293	0	0	0	0.143	1.734	11.479	0	0	0	4.452	0.001	-12.1202	0.00036094	0.00141841	PDF1	XP_028198732.1 protodermal factor 1-like [Glycine soja]	-	-	-	-	-	-	-	--
Glyma.06G022900	34	145	146	0	0	0	1.323	5.707	6.232	0	0	0	4.42067	0.001	-12.11	1.83e-11	2e-10	EXL3	XP_028234680.1 uncharacterized protein LOC114414576 [Glycine soja]	-	-	-	-	-	GO:0016788//hydrolase activity, acting on ester bonds	-	--
MSTRG.4411	124	65	73	0	0	0	6.05	3.239	3.912	0	0	0	4.40033	0.001	-12.1034	1.28e-11	1.42e-10	--	Inactive leucine-rich repeat receptor-like protein kinase [Glycine soja]	-	-	-	-	-	-	-	--
Glyma.19G081500	155	120	124	0	0	0	4.892	3.831	4.293	0	0	0	4.33867	0.001	-12.083	6.94e-14	9.87e-13	At4g09190	XP_003553895.1 F-box protein CPR1 [Glycine max]	-	-	-	-	-	GO:0005515//protein binding	-	--
Glyma.05G133000	97	81	36	0	0	0	5.78	4.882	2.353	0	0	0	4.33833	0.001	-12.0829	1.79e-10	1.74e-09	VQ22	NP_001241526.1 uncharacterized protein LOC100801003 [Glycine max]	-	-	-	-	-	-	-	--
Glyma.08G179700	175	56	60	0	0	0	7.381	2.389	2.776	0	0	0	4.182	0.001	-12.03	3.47e-11	3.65e-10	PNC2	NP_001239746.1 uncharacterized protein LOC100789782 precursor [Glycine max]	Metabolism;Metabolism;Metabolism	Global and overview maps;Global and overview maps;Biosynthesis of other secondary metabolites	ko01100//Metabolic pathways;ko01110//Biosynthesis of secondary metabolites;ko00940//Phenylpropanoid biosynthesis	K00430;K00430;K00430	-	GO:0004601//peroxidase activity;GO:0020037//heme binding	GO:0006979//response to oxidative stress;GO:0055114//oxidation-reduction process	--
Glyma.06G234700	19	47	157	0	0	0	0.992	2.481	8.989	0	0	0	4.154	0.001	-12.0203	3.64e-09	3e-08	ATHB-52	XP_003527218.1 homeobox-leucine zipper protein ATHB-52 [Glycine max]	-	-	-	-	-	GO:0003677//DNA binding;GO:0043565//sequence-specific DNA binding	GO:0006355//regulation of transcription, DNA-templated	--
Glyma.04G036600	116	57	64	0	0	0	5.89	2.928	3.565	0	0	0	4.12767	0.001	-12.0111	4.11e-11	4.29e-10	--	XP_003523901.1 uncharacterized protein LOC100781181 [Glycine max]	-	-	-	-	-	GO:0009055//electron carrier activity	-	--
Glyma.09G092700	59	98	110	0	0	0	2.591	4.353	5.3	0	0	0	4.08133	0.001	-11.9948	6.95e-12	7.94e-11	--	-	-	-	-	-	-	GO:0003677//DNA binding;GO:0005199//structural constituent of cell wall	GO:0030261//chromosome condensation	--
Glyma.13G123000	251	41	48	0	0	0	8.711	1.439	1.828	0	0	0	3.99267	0.001	-11.9631	8.28e-07	5.01e-06	ERF098	NP_001238476.1 uncharacterized protein LOC100500462 [Glycine max]	-	-	-	-	-	GO:0003700//transcription factor activity, sequence-specific DNA binding	GO:0006355//regulation of transcription, DNA-templated	AP2-EREBP
Glyma.10G082500	242	61	47	0	0	0	8.139	2.075	1.734	0	0	0	3.98267	0.001	-11.9595	3.83e-11	4.02e-10	SYP121	XP_003535818.1 syntaxin-121 [Glycine max]	Genetic Information Processing	Folding, sorting and degradation	ko04130//SNARE interactions in vesicular transport	K08486	GO:0016020//membrane	GO:0020037//heme binding	GO:0006886//intracellular protein transport;GO:0007165//signal transduction	--
Glyma.07G076600	133	32	29	0	0	0	7.73	1.881	1.849	0	0	0	3.82	0.001	-11.8994	4.81e-09	3.89e-08	--	XP_003528878.1 BON1-associated protein 2 [Glycine max]	-	-	-	-	-	-	-	--
Glyma.02G242900	266	87	109	0	0	0	6.358	2.103	2.858	0	0	0	3.773	0.001	-11.8815	3.04e-13	4.03e-12	PUB21	XP_003519324.1 U-box domain-containing protein 21 [Glycine max]	-	-	-	-	-	GO:0004842//ubiquitin-protein transferase activity;GO:0008270//zinc ion binding	GO:0016567//protein ubiquitination	--
Glyma.07G007500	34	55	43	0	0	0	2.779	4.548	3.856	0	0	0	3.72767	0.001	-11.8641	3.95e-09	3.23e-08	--	NP_001236294.2 uncharacterized protein LOC100305758 [Glycine max]	-	-	-	-	-	-	-	--
Glyma.03G112400	145	25	20	0	0	0	8.25	1.439	1.248	0	0	0	3.64567	0.001	-11.832	2.26e-08	1.68e-07	ERF1	XP_003520430.1 ethylene-responsive transcription factor 1 [Glycine max]	-	-	-	-	-	GO:0003700//transcription factor activity, sequence-specific DNA binding	GO:0006355//regulation of transcription, DNA-templated	AP2-EREBP
Glyma.03G113600	80	38	183	0	0	0	2.608	1.253	6.587	0	0	0	3.48267	0.001	-11.766	4.78e-11	4.96e-10	PILS3	XP_003520432.1 protein PIN-LIKES 3 [Glycine max]	-	-	-	-	GO:0016021//integral component of membrane	-	GO:0055085//transmembrane transport	--
Glyma.06G167500	83	76	30	0	0	0	4.469	4.145	1.775	0	0	0	3.463	0.001	-11.7578	6.34e-10	5.74e-09	--	XP_028234213.1 uncharacterized protein LOC114414043 [Glycine soja]	Environmental Information Processing	Signal transduction	ko04075//Plant hormone signal transduction	K14488	-	GO:0000287//magnesium ion binding;GO:0005524//ATP binding;GO:0016879//ligase activity, forming carbon-nitrogen bonds	GO:0006188//IMP biosynthetic process;GO:0009733//response to auxin	--
Glyma.12G230100	23	78	30	0	0	0	1.768	6.066	2.53	0	0	0	3.45467	0.001	-11.7543	2.87e-08	2.11e-07	--	KRH27357.1 hypothetical protein GLYMA_12G230100 [Glycine max]	-	-	-	-	GO:0005576//extracellular region	-	GO:0000746//conjugation	--
Glyma.04G238300	106	138	85	0	0	0	3.242	4.269	2.852	0	0	0	3.45433	0.001	-11.7542	6.56e-13	8.39e-12	WRKY53	XP_003523388.1 probable WRKY transcription factor 30 [Glycine max]	-	-	-	-	-	GO:0003700//transcription factor activity, sequence-specific DNA binding;GO:0043565//sequence-specific DNA binding	GO:0006355//regulation of transcription, DNA-templated	WRKY
Glyma.19G137800	116	91	36	0	0	0	4.785	3.797	1.629	0	0	0	3.40367	0.001	-11.7329	9.21e-11	9.24e-10	HSFB3	NP_001340398.1 heat stress transcription factor 36 isoform 2 [Glycine max]	-	-	-	-	-	GO:0003700//transcription factor activity, sequence-specific DNA binding;GO:0043565//sequence-specific DNA binding	GO:0006355//regulation of transcription, DNA-templated	HSF
Glyma.17G106500	61	49	24	0	0	0	4.409	3.582	1.903	0	0	0	3.298	0.001	-11.6874	9.53e-09	7.42e-08	--	XP_025982183.1 uncharacterized protein LOC112999952 [Glycine max]	-	-	-	-	-	GO:0030515//snoRNA binding	GO:0001522//pseudouridine synthesis;GO:0042254//ribosome biogenesis	--
Glyma.12G007200	69	25	20	0	0	0	5.825	2.135	1.852	0	0	0	3.27067	0.001	-11.6754	1.1e-07	7.45e-07	--	XP_003539731.1 uncharacterized protein LOC100527596 [Glycine max]	-	-	-	-	-	-	-	--
Glyma.12G161400	124	14	33	0	0	0	6.975	0.797	2.036	0	0	0	3.26933	0.001	-11.6748	3.97e-08	2.86e-07	FQR1	XP_003540116.1 NAD(P)H dehydrogenase (quinone) FQR1 [Glycine max]	Metabolism;Metabolism;Metabolism	Global and overview maps;Global and overview maps;Metabolism of cofactors and vitamins	ko01100//Metabolic pathways;ko01110//Biosynthesis of secondary metabolites;ko00130//Ubiquinone and other terpenoid-quinone biosynthesis	K03809;K03809;K03809	-	GO:0003955//NAD(P)H dehydrogenase (quinone) activity;GO:0009055//electron carrier activity;GO:0016491//oxidoreductase activity	GO:0055114//oxidation-reduction process	--
Glyma.17G101400	3	211	32	0	0	0	0.126	8.287	1.363	0	0	0	3.25867	0.001	-11.6701	0.00076022	0.00279476	EXPA15	XP_003549683.2 expansin-A1 [Glycine max]	-	-	-	-	-	-	-	--
Glyma.07G139900	89	35	40	0	0	0	5.015	2.019	2.447	0	0	0	3.16033	0.001	-11.6259	2.35e-09	1.99e-08	HSP26-A	NP_001304584.1 probable glutathione S-transferase [Glycine max]	Metabolism;Metabolism	Global and overview maps;Metabolism of other amino acids	ko01100//Metabolic pathways;ko00480//Glutathione metabolism	K00799;K00799	-	GO:0005515//protein binding;GO:0015035//protein disulfide oxidoreductase activity;GO:0016034//maleylacetoacetate isomerase activity	GO:0006559//L-phenylalanine catabolic process;GO:0006572//tyrosine catabolic process;GO:0006749//glutathione metabolic process;GO:0006790//sulfur compound metabolic process;GO:0042965//glutaredoxin biosynthetic process;GO:0045454//cell redox homeostasis;GO:0055114//oxidation-reduction process	--
Glyma.03G132900	122	61	62	0	0	0	4.586	2.319	2.557	0	0	0	3.154	0.001	-11.623	3.3e-11	3.49e-10	GNS1	XP_003521159.1 glucan endo-1,3-beta-glucosidase [Glycine max]	-	-	-	-	-	GO:0004553//hydrolase activity, hydrolyzing O-glycosyl compounds	GO:0005975//carbohydrate metabolic process	--
MSTRG.28797	4	87	4	0	0	0	0.391	8.607	0.429	0	0	0	3.14233	0.001	-11.6176	4.18e-05	0.000193667	--	hypothetical protein JHK87_041887 [Glycine soja]	-	-	-	-	-	-	-	--
Glyma.06G264150	56	31	32	0	0	0	4.204	2.354	2.636	0	0	0	3.06467	0.001	-11.5815	1.65e-08	1.25e-07	RUN1	KRH55584.1 hypothetical protein GLYMA_06G264200 [Glycine max]	-	-	-	-	-	GO:0043531//ADP binding	-	--
Glyma.19G151100	117	7	26	0	0	0	6.896	0.417	1.681	0	0	0	2.998	0.001	-11.5498	3.64e-07	2.3e-06	DIR2	NP_001358172.1 pterocarpan synthase precursor [Glycine max]	-	-	-	-	-	-	-	--
Glyma.04G062600	2	129	33	0	0	0	0.106	6.897	1.913	0	0	0	2.972	0.001	-11.5372	0.00120546	0.00422622	ZFP3	XP_003523675.1 zinc finger protein 1 [Glycine max]	-	-	-	-	-	-	-	--
Glyma.16G032200	40	199	64	0	0	0	1.124	5.655	1.973	0	0	0	2.91733	0.001	-11.5104	6.9e-11	7.02e-10	ACS1	XP_006598931.1 1-aminocyclopropane-1-carboxylate synthase [Glycine max]	Metabolism;Metabolism;Environmental Information Processing;Metabolism	Global and overview maps;Global and overview maps;Signal transduction;Amino acid metabolism	ko01100//Metabolic pathways;ko01110//Biosynthesis of secondary metabolites;ko04016//MAPK signaling pathway - plant;ko00270//Cysteine and methionine metabolism	K20772;K20772;K20772;K20772	GO:0005737//cytoplasm	GO:0003824//catalytic activity;GO:0004400//histidinol-phosphate transaminase activity;GO:0004838//L-tyrosine:2-oxoglutarate aminotransferase activity;GO:0009016//succinyldiaminopimelate transaminase activity;GO:0016829//lyase activity;GO:0030170//pyridoxal phosphate binding;GO:0047688//aspartate 4-decarboxylase activity;GO:0048472//threonine-phosphate decarboxylase activity	GO:0000105//histidine biosynthetic process;GO:0006520//cellular amino acid metabolic process;GO:0006531//aspartate metabolic process;GO:0006559//L-phenylalanine catabolic process;GO:0006572//tyrosine catabolic process;GO:0009058//biosynthetic process;GO:0009236//cobalamin biosynthetic process;GO:0019877//diaminopimelate biosynthetic process;GO:0042398//cellular modified amino acid biosynthetic pr…	--
Glyma.17G054000	229	78	56	0	0	0	5.438	1.941	1.362	0	0	0	2.91367	0.001	-11.5086	8.87e-12	1e-10	BHLH41	XP_006600454.1 putative transcription factor bHLH041 [Glycine max]	-	-	-	-	-	GO:0046983//protein dimerization activity	-	bHLH
Glyma.19G195800	100	36	27	0	0	0	5.092	1.854	1.508	0	0	0	2.818	0.001	-11.4605	6.99e-09	5.54e-08	NAC090	XP_003553602.1 NAC domain-containing protein 90 [Glycine max]	-	-	-	-	-	GO:0003677//DNA binding	GO:0006355//regulation of transcription, DNA-templated	NAC
Glyma.03G015900	124	77	29	0	0	0	4.437	2.787	1.138	0	0	0	2.78733	0.001	-11.4447	3.28e-10	3.07e-09	BAP2	XP_006576357.1 BON1-associated protein 2 [Glycine max]	-	-	-	-	-	-	-	--
Glyma.07G168600	31	81	52	0	0	0	1.668	3.66	2.968	0	0	0	2.76533	0.001	-11.4332	1.47e-09	1.28e-08	NUDT17	XP_014633558.1 nudix hydrolase 18, mitochondrial isoform X1 [Glycine max]	-	-	-	-	-	GO:0016787//hydrolase activity;GO:0016818//hydrolase activity, acting on acid anhydrides, in phosphorus-containing anhydrides;GO:0017111//nucleoside-triphosphatase activity	GO:0006139//nucleobase-containing compound metabolic process;GO:0006281//DNA repair	--
Glyma.17G093500	77	21	7	0	0	0	5.971	1.647	0.595	0	0	0	2.73767	0.001	-11.4187	1.79e-06	1.03e-05	--	XP_003549642.1 uncharacterized protein LOC100500585 [Glycine max]	-	-	-	-	-	-	-	--
Glyma.01G078700	52	9	11	0	0	0	5.796	1.015	1.345	0	0	0	2.71867	0.001	-11.4087	1.14e-05	5.83e-05	--	KHN21817.1 hypothetical protein glysoja_042914 [Glycine soja]	-	-	-	-	-	-	-	--
Glyma.07G139800	2228	1216	1787	1	1	0	102.735	56.748	90.414	0.042	0.05	0	83.299	0.0306667	-11.4074	2.14e-25	8.39e-24	HSP26-A	NP_001304556.1 probable glutathione S-transferase [Glycine max]	Metabolism;Metabolism	Global and overview maps;Metabolism of other amino acids	ko01100//Metabolic pathways;ko00480//Glutathione metabolism	K00799;K00799	-	GO:0004833//tryptophan 2,3-dioxygenase activity;GO:0005515//protein binding;GO:0015035//protein disulfide oxidoreductase activity;GO:0016034//maleylacetoacetate isomerase activity;GO:0020037//heme binding	GO:0006559//L-phenylalanine catabolic process;GO:0006572//tyrosine catabolic process;GO:0006749//glutathione metabolic process;GO:0006790//sulfur compound metabolic process;GO:0019441//tryptophan catabolic process to kynurenine;GO:0042965//glutaredoxin biosynthetic process;GO:0045454//cell redox homeostasis;GO:0055114//oxidation-reduction process	--
Glyma.07G258200	38	91	39	0	0	0	1.789	4.333	2.014	0	0	0	2.712	0.001	-11.4051	1.54e-09	1.34e-08	CAISE5	NP_001241158.1 uncharacterized protein LOC100809384 [Glycine max]	-	-	-	-	-	GO:0004316//3-oxoacyl-[acyl-carrier-protein] reductase (NADPH) activity;GO:0004757//sepiapterin reductase activity;GO:0008460//dTDP-glucose 4,6-dehydratase activity;GO:0008667//2,3-dihydro-2,3-dihydroxybenzoate dehydrogenase activity;GO:0008678//2-deoxy-D-gluconate 3-dehydrogenase activity;GO:0016491//oxidoreductase activity;GO:0016630//protochlorophyllide reductase activity;GO:0050662//coenzyme …	GO:0000272//polysaccharide catabolic process;GO:0006633//fatty acid biosynthetic process;GO:0006729//tetrahydrobiopterin biosynthetic process;GO:0009243//O antigen biosynthetic process;GO:0015995//chlorophyll biosynthetic process;GO:0019305//dTDP-rhamnose biosynthetic process;GO:0055114//oxidation-reduction process	--
Glyma.15G264300	66	103	16	0	0	0	2.818	4.438	0.772	0	0	0	2.676	0.001	-11.3859	5.8e-09	4.65e-08	GLIP5	NP_001242615.2 GDSL esterase/lipase 5-like precursor [Glycine max]	-	-	-	-	-	GO:0016788//hydrolase activity, acting on ester bonds	-	--
Glyma.17G245100	152	36	13	0	0	0	6.009	1.44	0.564	0	0	0	2.671	0.001	-11.3832	3.14e-05	0.000149032	--	XP_006601303.1 uncharacterized protein LOC100775571 [Glycine max]	-	-	-	-	-	-	-	--
Glyma.11G068900	51	68	78	0	0	0	1.984	2.676	3.33	0	0	0	2.66333	0.001	-11.379	8.51e-11	8.57e-10	--	NP_001239688.1 uncharacterized protein LOC100777228 precursor [Glycine max]	-	-	-	-	-	-	-	--
Glyma.14G089021	70	61	48	0	0	0	2.966	2.615	2.231	0	0	0	2.604	0.001	-11.3465	2.22e-10	2.13e-09	--	XP_006596629.1 uncharacterized protein LOC102668716 [Glycine max]	-	-	-	-	GO:0016020//membrane;GO:0030176//integral component of endoplasmic reticulum membrane	-	GO:0015031//protein transport	--
Glyma.13G036800	2	28	35	0	0	0	0.179	3.235	4.379	0	0	0	2.59767	0.001	-11.343	5.3e-05	0.000240833	RABC1	XP_028198131.1 ras-related protein RABC1 [Glycine soja]	-	-	-	-	-	GO:0003924//GTPase activity;GO:0005525//GTP binding	-	--
Glyma.14G018900	2	23	55	0	0	0	0.181	2.101	5.449	0	0	0	2.577	0.001	-11.3315	2.63e-05	0.00012647	--	XP_003544762.1 uncharacterized protein LOC100814205 [Glycine max]	-	-	-	-	-	-	-	--
Glyma.10G170900	119	25	15	0	0	0	5.711	1.214	0.79	0	0	0	2.57167	0.001	-11.3285	7.53e-08	5.23e-07	DSP3	XP_003535391.1 tyrosine-protein phosphatase DSP3 [Glycine max]	-	-	-	-	-	GO:0004721//phosphoprotein phosphatase activity;GO:0004725//protein tyrosine phosphatase activity	GO:0006470//protein dephosphorylation	--
Glyma.19G145200	133	33	64	0	0	0	4.315	1.083	2.278	0	0	0	2.55867	0.001	-11.3212	3.23e-10	3.03e-09	PGIP1	KRG95348.1 hypothetical protein GLYMA_19G145200 [Glycine max]	-	-	-	-	-	GO:0005515//protein binding	-	--
Glyma.11G026300	135	71	61	0	0	0	3.745	1.992	1.856	0	0	0	2.531	0.001	-11.3055	1.7e-11	1.86e-10	DTX49	XP_003538709.1 protein DETOXIFICATION 49 [Glycine max]	-	-	-	-	GO:0016020//membrane;GO:0016021//integral component of membrane	GO:0015238//drug transmembrane transporter activity;GO:0015297//antiporter activity;GO:0042910//xenobiotic transporter activity	GO:0006855//drug transmembrane transport;GO:0042493//response to drug;GO:0055085//transmembrane transport	--
Glyma.12G158400	17	25	92	0	0	0	0.896	1.333	5.319	0	0	0	2.516	0.001	-11.2969	9.42e-08	6.45e-07	ATHB-52	XP_028192515.1 homeobox-leucine zipper protein ATHB-52-like [Glycine soja]	-	-	-	-	-	GO:0003677//DNA binding;GO:0043565//sequence-specific DNA binding	GO:0006355//regulation of transcription, DNA-templated	--
Glyma.14G051900	85	441	1586	1	0	0	6.825	35.819	139.709	0.073	0	0	60.7843	0.0243333	-11.2865	5.74e-09	4.6e-08	--	NP_001243008.2 uncharacterized protein LOC100860051 precursor [Glycine max]	-	-	-	-	-	-	-	--
Glyma.02G222600	12	115	70	0	0	0	0.436	4.226	2.79	0	0	0	2.484	0.001	-11.2784	8.93e-09	6.98e-08	HIPP09	XP_025982018.1 heavy metal-associated isoprenylated plant protein 9 [Glycine max]	-	-	-	-	GO:0005666//DNA-directed RNA polymerase III complex;GO:0016021//integral component of membrane;GO:0071203//WASH complex	GO:0003677//DNA binding;GO:0005219//ryanodine-sensitive calcium-release channel activity;GO:0005507//copper ion binding;GO:0016491//oxidoreductase activity;GO:0045340//mercury ion binding;GO:0046872//metal ion binding	GO:0006383//transcription from RNA polymerase III promoter;GO:0006825//copper ion transport;GO:0006874//cellular calcium ion homeostasis;GO:0015694//mercury ion transport;GO:0055114//oxidation-reduction process	--
Glyma.02G009751	26	8	13	0	0	0	3.987	1.241	2.187	0	0	0	2.47167	0.001	-11.2713	5.02e-05	0.000229098	--	-	-	-	-	-	-	-	-	--
MSTRG.17689	32	140	64	0	0	0	0.971	4.287	2.131	0	0	0	2.463	0.001	-11.2662	2.78e-10	2.63e-09	FTSH6	ATP-dependent zinc metalloprotease FTSH 6, chloroplastic [Glycine max]	-	-	-	-	GO:0031224//intrinsic component of membrane	GO:0004175//endopeptidase activity;GO:0032550//purine ribonucleoside binding;GO:0042623//ATPase activity, coupled;GO:0046914//transition metal ion binding	GO:0009057//macromolecule catabolic process;GO:0019538//protein metabolic process;GO:0044763//single-organism cellular process	--
Glyma.09G163700	101	42	49	0	0	0	3.773	1.587	2.008	0	0	0	2.456	0.001	-11.2621	4.72e-10	4.34e-09	KTI5	NP_001237333.1 kunitz family trypsin inhibitor precursor [Glycine max]	-	-	-	-	-	GO:0004866//endopeptidase inhibitor activity	-	--
Glyma.07G193500	4	66	189	0	0	0	0.093	1.775	5.492	0	0	0	2.45333	0.001	-11.2605	0.000220075	0.000899119	PPO	XP_006583808.1 polyphenol oxidase II, chloroplastic [Glycine max]	Metabolism;Metabolism;Metabolism;Metabolism	Global and overview maps;Global and overview maps;Amino acid metabolism;Biosynthesis of other secondary metabolites	ko01100//Metabolic pathways;ko01110//Biosynthesis of secondary metabolites;ko00350//Tyrosine metabolism;ko00950//Isoquinoline alkaloid biosynthesis	K00422;K00422;K00422;K00422	-	GO:0004097//catechol oxidase activity;GO:0016491//oxidoreductase activity	GO:0055114//oxidation-reduction process	--
Glyma.14G177400	64	30	17	0	0	0	4.141	1.963	1.207	0	0	0	2.437	0.001	-11.2509	1.21e-07	8.21e-07	--	XP_003544812.1 uncharacterized protein LOC100796251 [Glycine max]	-	-	-	-	-	-	-	--
Glyma.13G164600	21	46	20	0	0	0	1.689	3.742	1.764	0	0	0	2.39833	0.001	-11.2278	3.57e-07	2.26e-06	--	NP_001237708.2 uncharacterized protein LOC100306623 [Glycine max]	-	-	-	-	-	-	-	--
Glyma.06G291900	159	114	59	0	0	0	3.313	2.403	1.349	0	0	0	2.355	0.001	-11.2015	2.84e-12	3.4e-11	BHLH162	XP_003526277.1 transcription factor bHLH162 [Glycine max]	-	-	-	-	-	GO:0046983//protein dimerization activity	-	bHLH
Glyma.13G064200	125	13	33	0	0	0	5.016	0.531	1.456	0	0	0	2.33433	0.001	-11.1888	4.68e-08	3.34e-07	GALM	XP_003543750.1 aldose 1-epimerase [Glycine max]	Metabolism;Metabolism;Metabolism;Metabolism	Global and overview maps;Global and overview maps;Carbohydrate metabolism;Carbohydrate metabolism	ko01100//Metabolic pathways;ko01110//Biosynthesis of secondary metabolites;ko00010//Glycolysis / Gluconeogenesis;ko00052//Galactose metabolism	K01785;K01785;K01785;K01785	-	GO:0004034//aldose 1-epimerase activity;GO:0016853//isomerase activity	GO:0005975//carbohydrate metabolic process;GO:0006012//galactose metabolic process	--
Glyma.04G042300	35	83	17	0	0	0	1.772	4.251	0.944	0	0	0	2.32233	0.001	-11.1814	4.38e-08	3.15e-07	MYB73	ALA09212.1 MYB/HD-like transcription factor, partial [Glycine max]	-	-	-	-	GO:0005575//cellular_component;GO:0005622//intracellular;GO:0005623//cell;GO:0005634//nucleus;GO:0043226//organelle;GO:0043227//membrane-bounded organelle;GO:0043229//intracellular organelle;GO:0043231//intracellular membrane-bounded organelle;GO:0044424//intracellular part;GO:0044464//cell part	GO:0000981//RNA polymerase II transcription factor activity, sequence-specific DNA binding;GO:0000988//transcription factor activity, protein binding;GO:0000989//transcription factor activity, transcription factor binding;GO:0001067//regulatory region nucleic acid binding;GO:0001076//transcription factor activity, RNA polymerase II transcription factor binding;GO:0001134//transcription factor act…	GO:0001101//response to acid chemical;GO:0006139//nucleobase-containing compound metabolic process;GO:0006338//chromatin remodeling;GO:0006351//transcription, DNA-templated;GO:0006355//regulation of transcription, DNA-templated;GO:0006357//regulation of transcription from RNA polymerase II promoter;GO:0006725//cellular aromatic compound metabolic process;GO:0006807//nitrogen compound metabolic pr…	ARR-B
Glyma.15G234000	29	8	16	0	0	0	3.553	0.992	2.151	0	0	0	2.232	0.001	-11.1241	2.46e-05	0.000118713	--	KRH13364.1 hypothetical protein GLYMA_15G234000 [Glycine max]	-	-	-	-	-	-	-	--
Glyma.15G110600	67	10	8	0	0	0	5.166	0.78	0.677	0	0	0	2.20767	0.001	-11.1083	8.84e-06	4.59e-05	--	NP_001236011.1 stigma-specific STIG1-like protein precursor [Glycine max]	-	-	-	-	-	-	-	--
Glyma.11G162100	873	449	595	1	0	0	33	17.168	24.673	0.034	0	0	24.947	0.0113333	-11.1041	9.47e-18	1.97e-16	PNC1	XP_003538325.1 cationic peroxidase 1 [Glycine max]	Metabolism;Metabolism;Metabolism	Global and overview maps;Global and overview maps;Biosynthesis of other secondary metabolites	ko01100//Metabolic pathways;ko01110//Biosynthesis of secondary metabolites;ko00940//Phenylpropanoid biosynthesis	K00430;K00430;K00430	-	GO:0004601//peroxidase activity;GO:0020037//heme binding	GO:0006979//response to oxidative stress;GO:0055114//oxidation-reduction process	--
Glyma.07G193600	4	17	223	0	0	0	0.099	0.426	6.064	0	0	0	2.19633	0.001	-11.1009	0.00104834	0.00372584	PPO	XP_003529305.2 polyphenol oxidase A1, chloroplastic [Glycine max]	Metabolism;Metabolism;Metabolism;Metabolism	Global and overview maps;Global and overview maps;Amino acid metabolism;Biosynthesis of other secondary metabolites	ko01100//Metabolic pathways;ko01110//Biosynthesis of secondary metabolites;ko00350//Tyrosine metabolism;ko00950//Isoquinoline alkaloid biosynthesis	K00422;K00422;K00422;K00422	-	GO:0004097//catechol oxidase activity;GO:0004766//spermidine synthase activity;GO:0016491//oxidoreductase activity	GO:0008295//spermidine biosynthetic process;GO:0055114//oxidation-reduction process	--
Glyma.10G164000	46	39	22	0	0	0	2.747	2.356	1.441	0	0	0	2.18133	0.001	-11.091	4.44e-08	3.18e-07	--	KHN14833.1 hypothetical protein glysoja_021006 [Glycine soja]	-	-	-	-	-	-	-	--
Glyma.01G091400	5473	1281	2098	1	3	0	198.584	47.015	83.518	0.033	0.119	0	109.706	0.0506667	-11.0803	3.72e-22	1.14e-20	CHS6	NP_001358311.1 chalcone synthase 11 [Glycine max]	Metabolism;Metabolism;Metabolism;Organismal Systems	Global and overview maps;Global and overview maps;Biosynthesis of other secondary metabolites;Environmental adaptation	ko01100//Metabolic pathways;ko01110//Biosynthesis of secondary metabolites;ko00941//Flavonoid biosynthesis;ko04712//Circadian rhythm - plant	K00660;K00660;K00660;K00660	GO:0016020//membrane	GO:0004315//3-oxoacyl-[acyl-carrier-protein] synthase activity;GO:0004421//hydroxymethylglutaryl-CoA synthase activity;GO:0016747//transferase activity, transferring acyl groups other than amino-acyl groups	GO:0006633//fatty acid biosynthetic process	--
Glyma.07G144000	7	23	7	0	0	0	1.184	3.934	1.299	0	0	0	2.139	0.001	-11.0627	0.000308412	0.00122694	RLP21	KRH49263.1 hypothetical protein GLYMA_07G144000 [Glycine max]	-	-	-	-	-	-	-	--
Glyma.03G201500	68	28	33	0	0	0	3.261	1.358	1.736	0	0	0	2.11833	0.001	-11.0487	1.54e-08	1.17e-07	NHL10	XP_003521493.1 NDR1/HIN1-like protein 10 [Glycine max]	-	-	-	-	-	-	-	--
Glyma.08G180300	18	39	50	0	0	0	0.999	2.19	3.044	0	0	0	2.07767	0.001	-11.0207	6.92e-08	4.83e-07	dnaJ	RZB97482.1 Chaperone protein dnaJ 20, chloroplastic [Glycine soja]	-	-	-	-	-	GO:0005515//protein binding	GO:0006457//protein folding;GO:0009408//response to heat	--
Glyma.13G032000	153	50	38	0	0	0	3.883	1.283	1.058	0	0	0	2.07467	0.001	-11.0187	3.52e-10	3.29e-09	At1g11050	XP_006593824.1 probable receptor-like protein kinase At1g11050 [Glycine max]	-	-	-	-	-	GO:0004672//protein kinase activity;GO:0005524//ATP binding;GO:0030234//enzyme regulator activity	GO:0006468//protein phosphorylation;GO:0006955//immune response;GO:0050790//regulation of catalytic activity;GO:0051249//regulation of lymphocyte activation	--
Glyma.19G063600	26	41	79	0	0	0	1.07	1.644	3.485	0	0	0	2.06633	0.001	-11.0129	6.77e-09	5.37e-08	LBD25	XP_028217633.1 LOB domain-containing protein 25-like isoform X1 [Glycine soja]	-	-	-	-	-	-	-	LOB
Glyma.01G236200	24	44	18	0	0	0	1.672	3.101	1.376	0	0	0	2.04967	0.001	-11.0012	3.66e-07	2.32e-06	--	XP_006573875.1 uncharacterized protein LOC102664619 [Glycine max]	-	-	-	-	-	-	-	--
Glyma.13G109800	19	62	74	0	0	0	0.715	2.361	3.056	0	0	0	2.044	0.001	-10.9972	7.3e-09	5.77e-08	OPR3	XP_003542358.1 12-oxophytodienoate reductase 3 [Glycine max]	Metabolism;Metabolism;Metabolism	Global and overview maps;Global and overview maps;Lipid metabolism	ko01100//Metabolic pathways;ko01110//Biosynthesis of secondary metabolites;ko00592//alpha-Linolenic acid metabolism	K05894;K05894;K05894	-	GO:0010181//FMN binding;GO:0016491//oxidoreductase activity	GO:0055114//oxidation-reduction process	--
Glyma.17G165500	10	131	64	0	0	0	0.288	3.814	2.021	0	0	0	2.041	0.001	-10.9951	1.37e-08	1.05e-07	GH3.2	XP_003550991.1 indole-3-acetic acid-amido synthetase GH3.2 [Glycine max]	Environmental Information Processing	Signal transduction	ko04075//Plant hormone signal transduction	K14487	-	-	-	--
Glyma.19G163900	32	15	29	0	0	0	2.453	1.163	2.439	0	0	0	2.01833	0.001	-10.9789	8.14e-07	4.93e-06	ERF1B	XP_014626941.1 ethylene-responsive transcription factor 1B [Glycine max]	Environmental Information Processing;Environmental Information Processing	Signal transduction;Signal transduction	ko04075//Plant hormone signal transduction;ko04016//MAPK signaling pathway - plant	K14516;K14516	-	GO:0003700//transcription factor activity, sequence-specific DNA binding	GO:0006355//regulation of transcription, DNA-templated	AP2-EREBP
Glyma.15G052600	61	40	35	0	0	0	2.634	1.747	1.658	0	0	0	2.013	0.001	-10.9751	4.2e-09	3.43e-08	PNC2	XP_003557098.3 cationic peroxidase 2 [Glycine max]	Metabolism;Metabolism;Metabolism	Global and overview maps;Global and overview maps;Biosynthesis of other secondary metabolites	ko01100//Metabolic pathways;ko01110//Biosynthesis of secondary metabolites;ko00940//Phenylpropanoid biosynthesis	K00430;K00430;K00430	-	GO:0004601//peroxidase activity;GO:0020037//heme binding	GO:0006979//response to oxidative stress;GO:0055114//oxidation-reduction process	--
Glyma.07G147600	93	27	33	0	0	0	3.52	1.034	1.37	0	0	0	1.97467	0.001	-10.9474	1.05e-08	8.13e-08	At4g19900	XP_003530272.2 uncharacterized protein At4g19900 [Glycine max]	Metabolism;Metabolism;Metabolism	Global and overview maps;Glycan biosynthesis and metabolism;Glycan biosynthesis and metabolism	ko01100//Metabolic pathways;ko00603//Glycosphingolipid biosynthesis - globo and isoglobo series;ko00601//Glycosphingolipid biosynthesis - lacto and neolacto series	K01988;K01988;K01988	-	GO:0016757//transferase activity, transferring glycosyl groups	-	--
Glyma.05G108200	95	63	80	0	0	0	2.274	1.525	2.1	0	0	0	1.96633	0.001	-10.9413	1.56e-11	1.71e-10	--	NP_001237353.2 bZIP transcription factor bZIP72 [Glycine max]	-	-	-	-	GO:0030867//rough endoplasmic reticulum membrane	GO:0003677//DNA binding;GO:0003700//transcription factor activity, sequence-specific DNA binding;GO:0005524//ATP binding	GO:0006355//regulation of transcription, DNA-templated;GO:0007059//chromosome segregation;GO:0023041//neuronal signal transduction;GO:0030261//chromosome condensation	--
Glyma.16G100100	7	54	13	0	0	0	0.54	4.218	1.101	0	0	0	1.953	0.001	-10.9315	1.24e-05	6.29e-05	--	NP_001238490.1 uncharacterized protein LOC100500207 precursor [Glycine max]	-	-	-	-	-	-	-	--
Glyma.03G135800	57	58	21	0	0	0	2.391	2.461	0.966	0	0	0	1.93933	0.001	-10.9213	1.18e-08	9.08e-08	HSFB3	NP_001340353.1 heat stress transcription factor 6 [Glycine max]	-	-	-	-	GO:0031011//Ino80 complex	GO:0003700//transcription factor activity, sequence-specific DNA binding;GO:0043565//sequence-specific DNA binding	GO:0006355//regulation of transcription, DNA-templated	HSF
Glyma.11G179100	20	50	130	0	0	0	0.54	1.367	3.853	0	0	0	1.92	0.001	-10.9069	3.8e-09	3.12e-08	ALMT2	XP_014619594.1 aluminum-activated malate transporter 2 [Glycine max]	-	-	-	-	GO:0005886//plasma membrane	GO:0022857//transmembrane transporter activity	GO:0015743//malate transport;GO:0055085//transmembrane transport	--
Glyma.04G230200	40	12	30	0	0	0	2.704	0.821	2.225	0	0	0	1.91667	0.001	-10.9044	9.06e-07	5.46e-06	--	KRH64324.1 hypothetical protein GLYMA_04G230200 [Glycine max]	-	-	-	-	-	-	-	--
Glyma.19G174200	37	12	32	0	0	0	2.52	0.827	2.391	0	0	0	1.91267	0.001	-10.9014	9.12e-07	5.49e-06	ZAT11	NP_001236732.2 C2H2-type zinc finger protein [Glycine max]	-	-	-	-	-	-	-	--
Glyma.11G040700	74	37	11	0	0	0	3.407	1.763	0.556	0	0	0	1.90867	0.001	-10.8983	1.78e-07	1.18e-06	EXLB1	XP_003538767.2 expansin-like B1 [Glycine max]	-	-	-	-	-	-	-	--
Glyma.03G215000	1395	295	338	0	1	0	119.436	25.548	31.746	0	0.093	0	58.91	0.031	-10.892	1.47e-11	1.62e-10	ARG2	NP_001237642.2 uncharacterized protein LOC100500411 [Glycine max]	-	-	-	-	-	-	-	--
Glyma.17G064200	66	30	30	0	0	0	2.908	1.337	1.45	0	0	0	1.89833	0.001	-10.8905	1.76e-08	1.33e-07	--	XP_028209927.1 uncharacterized protein LOC114392877 [Glycine soja]	-	-	-	-	GO:0016020//membrane	GO:0016757//transferase activity, transferring glycosyl groups;GO:0016758//transferase activity, transferring hexosyl groups	GO:0006486//protein glycosylation	--
Glyma.19G086500	4	79	2	0	0	0	0.264	5.283	0.145	0	0	0	1.89733	0.001	-10.8898	0.000108979	0.000469524	GLP5A	XP_003553912.1 germin-like protein subfamily 1 member 20 [Glycine max]	-	-	-	-	-	-	-	--
Glyma.20G164700	21	50	62	0	0	0	0.85	2.047	2.753	0	0	0	1.88333	0.001	-10.8791	1.29e-08	9.86e-08	CHIT3	NP_001236631.2 class III acidic endochitinase precursor [Glycine max]	Metabolism;Metabolism	Global and overview maps;Carbohydrate metabolism	ko01100//Metabolic pathways;ko00520//Amino sugar and nucleotide sugar metabolism	K01183;K01183	-	-	GO:0005975//carbohydrate metabolic process	--
Glyma.09G173300	7	5	8	0	0	0	1.89	1.366	2.37	0	0	0	1.87533	0.001	-10.8729	0.00463941	0.0141829	--	XP_025979584.1 uncharacterized protein LOC112997783 [Glycine max]	-	-	-	-	-	-	-	--
Glyma.10G045300	29	38	27	0	0	0	1.68	2.227	1.716	0	0	0	1.87433	0.001	-10.8722	7.4e-08	5.14e-07	ZAT5	XP_003536961.1 zinc finger protein ZAT11 [Glycine max]	-	-	-	-	-	GO:0046872//metal ion binding	-	--
Glyma.18G026800	86	37	33	0	0	0	2.964	1.29	1.248	0	0	0	1.834	0.001	-10.8408	4.03e-09	3.29e-08	CCR3	XP_014625923.1 putative serine/threonine-protein kinase-like protein CCR3 [Glycine max]	-	-	-	-	GO:0033588//Elongator holoenzyme complex	GO:0004371//glycerone kinase activity;GO:0004672//protein kinase activity;GO:0005524//ATP binding	GO:0002098//tRNA wobble uridine modification;GO:0006071//glycerol metabolic process;GO:0006468//protein phosphorylation	--
Glyma.10G273000	33	24	80	0	0	0	1.25	0.92	3.324	0	0	0	1.83133	0.001	-10.8387	1.84e-08	1.38e-07	MYB62	XP_003535723.1 transcription factor MYB62 [Glycine max]	-	-	-	-	-	-	-	ARR-B
Glyma.U027000	95	44	90	0	0	0	2.177	1.018	2.277	0	0	0	1.824	0.001	-10.8329	5.85e-11	6e-10	FER	XP_014620765.1 receptor-like protein kinase FERONIA [Glycine max]	-	-	-	-	-	GO:0004672//protein kinase activity;GO:0005524//ATP binding	GO:0006468//protein phosphorylation	--
MSTRG.11212	5	11	13	0	0	0	0.899	2	2.563	0	0	0	1.82067	0.001	-10.8303	0.000810031	0.00295649	Os07g0507000	probable protein phosphatase 2C 58 [Glycine soja]	-	-	-	-	-	GO:0004721//phosphoprotein phosphatase activity;GO:0043169//cation binding	GO:0006568//tryptophan metabolic process;GO:0006796//phosphate-containing compound metabolic process;GO:0009683//indoleacetic acid metabolic process;GO:0009814//defense response, incompatible interaction	--
Glyma.18G267900	3781	1255	1404	4	0	0	154.43	51.849	62.908	0.148	0	0	89.729	0.0493333	-10.8288	2.99e-16	5.41e-15	D7OMT	NP_001241162.1 isoflavone 7-O-methyltransferase-like [Glycine max]	Metabolism	Biosynthesis of other secondary metabolites	ko00943//Isoflavonoid biosynthesis	K13262	-	GO:0008168//methyltransferase activity;GO:0008171//O-methyltransferase activity;GO:0046025//precorrin-6Y C5,15-methyltransferase (decarboxylating) activity;GO:0046983//protein dimerization activity	GO:0006480//N-terminal protein amino acid methylation;GO:0016051//carbohydrate biosynthetic process;GO:0046140//corrin biosynthetic process	--
Glyma.19G218800	48	39	22	0	0	0	2.288	1.88	1.15	0	0	0	1.77267	0.001	-10.7917	4.06e-08	2.92e-07	MYB78	XP_028217571.1 transcription factor MYB108-like [Glycine soja]	-	-	-	-	-	-	-	ARR-B
Glyma.03G173100	50	18	19	0	0	0	2.937	1.07	1.224	0	0	0	1.74367	0.001	-10.7679	6.14e-07	3.77e-06	ZAT11	XP_003521347.1 zinc finger protein ZAT11 [Glycine max]	-	-	-	-	-	GO:0003677//DNA binding;GO:0008270//zinc ion binding;GO:0016151//nickel cation binding;GO:0046872//metal ion binding	GO:0006281//DNA repair;GO:0051604//protein maturation	--
Glyma.07G178100	34	38	18	0	0	0	1.926	2.178	1.119	0	0	0	1.741	0.001	-10.7657	1.94e-07	1.28e-06	--	ACU16684.1 unknown [Glycine max]	-	-	-	-	-	GO:0009055//electron carrier activity	-	--
Glyma.03G187900	111	39	12	0	0	0	3.532	1.255	0.419	0	0	0	1.73533	0.001	-10.761	4.92e-08	3.5e-07	SLC1	XP_006577713.3 protein DMR6-LIKE OXYGENASE 1 [Glycine max]	-	-	-	-	-	GO:0016491//oxidoreductase activity	GO:0055114//oxidation-reduction process	--
Glyma.16G195600	112	33	31	0	0	0	3.246	0.967	0.986	0	0	0	1.733	0.001	-10.7591	4.84e-09	3.91e-08	CYP736A117	XP_003548205.1 cytochrome P450 71A26 [Glycine max]	Metabolism	Global and overview maps	ko01100//Metabolic pathways	K00512	-	GO:0003887//DNA-directed DNA polymerase activity;GO:0005506//iron ion binding;GO:0016705//oxidoreductase activity, acting on paired donors, with incorporation or reduction of molecular oxygen;GO:0020037//heme binding	GO:0055114//oxidation-reduction process	--
Glyma.09G063300	62	59	7	0	0	0	2.491	2.398	0.309	0	0	0	1.73267	0.001	-10.7588	2.55e-07	1.65e-06	A70	XP_003533756.1 uncharacterized protein LOC100781094 [Glycine max]	-	-	-	-	-	-	-	--
Glyma.14G048900	2733	486	614	0	1	1	124.755	22.446	30.751	0	0.05	0.053	59.3173	0.0343333	-10.7546	1.97e-13	2.68e-12	ACO1	NP_001242835.2 1-aminocyclopropane-1-carboxylate oxidase-like [Glycine max]	Metabolism;Metabolism;Metabolism	Global and overview maps;Global and overview maps;Amino acid metabolism	ko01100//Metabolic pathways;ko01110//Biosynthesis of secondary metabolites;ko00270//Cysteine and methionine metabolism	K05933;K05933;K05933	-	GO:0016491//oxidoreductase activity	GO:0006970//response to osmotic stress;GO:0055114//oxidation-reduction process	--
Glyma.04G034400	65	34	15	0	0	0	2.908	1.532	0.738	0	0	0	1.726	0.001	-10.7532	1.21e-07	8.19e-07	HOS3	XP_003523863.2 elongation of fatty acids protein 3-like [Glycine max]	-	-	-	-	GO:0005575//cellular_component;GO:0005622//intracellular;GO:0005623//cell;GO:0005737//cytoplasm;GO:0005783//endoplasmic reticulum;GO:0005789//endoplasmic reticulum membrane;GO:0012505//endomembrane system;GO:0016020//membrane;GO:0016021//integral component of membrane;GO:0030176//integral component of endoplasmic reticulum membrane;GO:0031224//intrinsic component of membrane;GO:0031227//intrinsic…	GO:0003674//molecular_function;GO:0003824//catalytic activity;GO:0004312//fatty acid synthase activity;GO:0009922//fatty acid elongase activity;GO:0016740//transferase activity;GO:0016746//transferase activity, transferring acyl groups;GO:0016747//transferase activity, transferring acyl groups other than amino-acyl groups	GO:0000038//very long-chain fatty acid metabolic process;GO:0006082//organic acid metabolic process;GO:0006629//lipid metabolic process;GO:0006631//fatty acid metabolic process;GO:0006633//fatty acid biosynthetic process;GO:0006643//membrane lipid metabolic process;GO:0006665//sphingolipid metabolic process;GO:0006807//nitrogen compound metabolic process;GO:0008150//biological_process;GO:0008152/…	--
Glyma.04G006600	80	11	17	0	0	0	3.76	0.523	0.876	0	0	0	1.71967	0.001	-10.7479	1.03e-06	6.14e-06	ARG7	XP_025983930.1 auxin-induced protein X10A-like [Glycine max]	Environmental Information Processing	Signal transduction	ko04075//Plant hormone signal transduction	K14488	-	-	GO:0009733//response to auxin	--
Glyma.11G238000	24	19	36	0	0	0	1.475	1.181	2.428	0	0	0	1.69467	0.001	-10.7268	4.74e-07	2.96e-06	HIPP23	NP_001241088.1 uncharacterized protein LOC100778653 [Glycine max]	-	-	-	-	GO:0009427//bacterial-type flagellum basal body, distal rod, L ring	GO:0003746//translation elongation factor activity;GO:0003774//motor activity;GO:0005507//copper ion binding;GO:0045340//mercury ion binding;GO:0046872//metal ion binding	GO:0006448//regulation of translational elongation;GO:0006825//copper ion transport;GO:0015694//mercury ion transport;GO:0071973//bacterial-type flagellum-dependent cell motility	--
Glyma.19G213100	33	38	48	0	0	0	1.347	1.569	2.149	0	0	0	1.68833	0.001	-10.7214	9.1e-09	7.1e-08	ERF071	RZB49049.1 Ethylene-responsive transcription factor ERF071 [Glycine soja]	-	-	-	-	-	GO:0003700//transcription factor activity, sequence-specific DNA binding	GO:0006355//regulation of transcription, DNA-templated	AP2-EREBP
Glyma.10G070500	56	58	22	0	0	0	2.04	2.137	0.879	0	0	0	1.68533	0.001	-10.7188	1.03e-08	7.97e-08	At5g03610	XP_028183236.1 GDSL esterase/lipase At5g03610-like [Glycine soja]	-	-	-	-	-	GO:0016788//hydrolase activity, acting on ester bonds	-	--
Glyma.05G186700	35	39	89	0	0	0	1.021	1.151	2.848	0	0	0	1.67333	0.001	-10.7085	2.24e-09	1.9e-08	ABR1	XP_014631268.1 ethylene-responsive transcription factor ABR1 [Glycine max]	-	-	-	-	-	GO:0003700//transcription factor activity, sequence-specific DNA binding	GO:0006355//regulation of transcription, DNA-templated	AP2-EREBP
Glyma.13G174100	21	30	18	0	0	0	1.48	2.139	1.392	0	0	0	1.67033	0.001	-10.7059	1.21e-06	7.18e-06	GRXC9	XP_003541520.1 glutaredoxin-C9 [Glycine max]	-	-	-	-	-	GO:0009055//electron carrier activity;GO:0015035//protein disulfide oxidoreductase activity;GO:0015036//disulfide oxidoreductase activity	GO:0055114//oxidation-reduction process	--
Glyma.18G254100	4984	2418	2743	2	2	2	138.383	67.909	83.55	0.05	0.06	0.064	96.614	0.058	-10.702	1.48e-54	3.22e-52	AATP1	XP_006602893.1 AAA-ATPase ASD, mitochondrial [Glycine max]	-	-	-	-	GO:0000502//proteasome complex;GO:0009379//Holliday junction helicase complex	GO:0003723//RNA binding;GO:0003724//RNA helicase activity;GO:0003747//translation release factor activity;GO:0004222//metalloendopeptidase activity;GO:0004386//helicase activity;GO:0005524//ATP binding;GO:0005525//GTP binding;GO:0009378//four-way junction helicase activity;GO:0016818//hydrolase activity, acting on acid anhydrides, in phosphorus-containing anhydrides;GO:0016887//ATPase activity	GO:0006281//DNA repair;GO:0006310//DNA recombination;GO:0006415//translational termination;GO:0006508//proteolysis;GO:0010498//proteasomal protein catabolic process;GO:0019941//modification-dependent protein catabolic process;GO:0032297//negative regulation of DNA-dependent DNA replication initiation;GO:0051301//cell division	--
Glyma.19G146800	112	13	43	0	0	0	3.233	0.388	1.357	0	0	0	1.65933	0.001	-10.6964	3.03e-08	2.21e-07	CYP93A1	XP_006604384.1 3,9-dihydroxypterocarpan 6A-monooxygenase [Glycine max]	Metabolism;Metabolism	Global and overview maps;Biosynthesis of other secondary metabolites	ko01110//Biosynthesis of secondary metabolites;ko00943//Isoflavonoid biosynthesis	K13261;K13261	-	GO:0005506//iron ion binding;GO:0016705//oxidoreductase activity, acting on paired donors, with incorporation or reduction of molecular oxygen;GO:0020037//heme binding	GO:0055114//oxidation-reduction process	--
Glyma.15G145600	26	20	17	0	0	0	1.982	1.542	1.422	0	0	0	1.64867	0.001	-10.6871	2.38e-06	1.35e-05	PR10.2D	NP_001236337.1 uncharacterized protein LOC100527201 [Glycine max]	-	-	-	-	-	-	GO:0006952//defense response	--
Glyma.03G111700	55	9	30	0	0	0	2.785	0.461	1.666	0	0	0	1.63733	0.001	-10.6771	9.89e-07	5.93e-06	ERF13	XP_003521070.1 ethylene-responsive transcription factor 13 [Glycine max]	-	-	-	-	-	GO:0003700//transcription factor activity, sequence-specific DNA binding	GO:0006355//regulation of transcription, DNA-templated	AP2-EREBP
Glyma.15G156100	118	27	23	0	0	0	3.393	0.785	0.725	0	0	0	1.63433	0.001	-10.6745	2.02e-08	1.51e-07	CYP81E1	NP_001241120.1 isoflavone 2'-hydroxylase-like [Glycine max]	-	-	-	-	-	GO:0005506//iron ion binding;GO:0016705//oxidoreductase activity, acting on paired donors, with incorporation or reduction of molecular oxygen;GO:0020037//heme binding	GO:0055114//oxidation-reduction process	--
Glyma.11G219000	37	5	33	0	0	0	2.317	0.317	2.267	0	0	0	1.63367	0.001	-10.6739	7.25e-06	3.81e-05	PP16-1	NP_001236545.1 uncharacterized protein LOC100526962 [Glycine max]	-	-	-	-	-	-	-	--
Glyma.03G162500	63	5	12	0	0	0	3.779	0.303	0.79	0	0	0	1.624	0.001	-10.6653	1.62e-05	8.06e-05	ERF15	NP_001241445.1 ethylene-responsive transcription factor 15-like [Glycine max]	Environmental Information Processing;Environmental Information Processing	Signal transduction;Signal transduction	ko04075//Plant hormone signal transduction;ko04016//MAPK signaling pathway - plant	K14516;K14516	-	GO:0003700//transcription factor activity, sequence-specific DNA binding	GO:0006355//regulation of transcription, DNA-templated	AP2-EREBP
Glyma.20G155100	4	24	60	0	0	0	0.206	1.25	3.39	0	0	0	1.61533	0.001	-10.6576	7.13e-06	3.75e-05	DREB1D	NP_001235037.2 dehydration-responsive element binding protein 7 [Glycine max]	-	-	-	-	-	GO:0003700//transcription factor activity, sequence-specific DNA binding;GO:0003723//RNA binding;GO:0003743//translation initiation factor activity	GO:0006355//regulation of transcription, DNA-templated;GO:0006413//translational initiation	AP2-EREBP
Glyma.14G081300	112	11	19	0	0	0	3.673	0.365	0.684	0	0	0	1.574	0.001	-10.6202	3.34e-07	2.13e-06	PLP2	XP_003544452.1 patatin-like protein 2 [Glycine max]	-	-	-	-	GO:0000314//organellar small ribosomal subunit;GO:0005840//ribosome;GO:0022627//cytosolic small ribosomal subunit	GO:0003735//structural constituent of ribosome	GO:0006412//translation;GO:0006629//lipid metabolic process	--
Glyma.18G043700	24	24	31	0	0	0	1.363	1.378	1.931	0	0	0	1.55733	0.001	-10.6049	3.18e-07	2.03e-06	GSTF11	NP_001241411.1 glutathione S-transferase F11-like [Glycine max]	Metabolism;Metabolism	Global and overview maps;Metabolism of other amino acids	ko01100//Metabolic pathways;ko00480//Glutathione metabolism	K00799;K00799	-	GO:0005515//protein binding;GO:0016034//maleylacetoacetate isomerase activity	GO:0006559//L-phenylalanine catabolic process;GO:0006572//tyrosine catabolic process;GO:0006749//glutathione metabolic process	--
Glyma.07G191300	17	7	20	0	0	0	1.725	0.718	2.226	0	0	0	1.55633	0.001	-10.6039	6.54e-05	0.000292582	--	KHN07309.1 hypothetical protein glysoja_027399 [Glycine soja]	-	-	-	-	-	-	-	--
Glyma.03G160400	52	11	3	0	0	0	3.647	0.78	0.231	0	0	0	1.55267	0.001	-10.6005	6.39e-05	0.00028634	--	NP_001351581.1 uncharacterized protein LOC100813772 precursor [Glycine max]	-	-	-	-	-	-	-	--
Glyma.01G143500	91	24	8	0	0	0	3.4	0.907	0.328	0	0	0	1.545	0.001	-10.5934	6.63e-07	4.06e-06	HSF8	XP_003516466.1 heat stress transcription factor B-2a [Glycine max]	-	-	-	-	-	GO:0003700//transcription factor activity, sequence-specific DNA binding;GO:0043565//sequence-specific DNA binding	GO:0006355//regulation of transcription, DNA-templated	HSF
Glyma.12G057201	3	6	30	0	0	0	0.328	0.663	3.594	0	0	0	1.52833	0.001	-10.5777	0.000713749	0.00263988	--	RZB74470.1 hypothetical protein D0Y65_033475 [Glycine soja]	-	-	-	-	-	GO:0003674//molecular_function	GO:0030436//asexual sporulation	--
Glyma.13G248200	11	8	9	0	0	0	1.731	1.273	1.574	0	0	0	1.526	0.001	-10.5755	0.00070682	0.00261582	KRP1	NP_001235458.2 calcium-binding EF-hand family protein [Glycine max]	-	-	-	-	-	GO:0005509//calcium ion binding;GO:0005515//protein binding	-	--
Glyma.02G006300	51	20	34	0	0	0	2.125	0.843	1.554	0	0	0	1.50733	0.001	-10.5578	7.62e-08	5.29e-07	ERF095	XP_006574514.1 ethylene-responsive transcription factor ERF096 [Glycine max]	-	-	-	-	GO:0019013//viral nucleocapsid;GO:0019028//viral capsid	GO:0003700//transcription factor activity, sequence-specific DNA binding;GO:0003723//RNA binding	GO:0006355//regulation of transcription, DNA-templated	AP2-EREBP
Glyma.08G078900	61	23	23	0	0	0	2.471	0.942	1.022	0	0	0	1.47833	0.001	-10.5298	1.15e-07	7.8e-07	PGIP1	XP_003531070.2 LOW QUALITY PROTEIN: polygalacturonase inhibitor 2 [Glycine max]	-	-	-	-	-	GO:0005515//protein binding	-	--
Glyma.11G027700	26	25	58	0	0	0	1.014	0.968	2.436	0	0	0	1.47267	0.001	-10.5242	5.93e-08	4.17e-07	ANS	NP_001240884.1 leucoanthocyanidin dioxygenase [Glycine max]	Metabolism;Metabolism;Metabolism	Global and overview maps;Global and overview maps;Biosynthesis of other secondary metabolites	ko01100//Metabolic pathways;ko01110//Biosynthesis of secondary metabolites;ko00941//Flavonoid biosynthesis	K05277;K05277;K05277	-	GO:0016491//oxidoreductase activity	GO:0055114//oxidation-reduction process	--
Glyma.14G049000	9621	1263	2464	4	2	3	405.454	53.82	113.94	0.153	0.092	0.145	191.071	0.13	-10.5214	1.59e-22	5.05e-21	ACO1	XP_003545587.1 1-aminocyclopropane-1-carboxylate oxidase [Glycine max]	Metabolism;Metabolism;Metabolism	Global and overview maps;Global and overview maps;Amino acid metabolism	ko01100//Metabolic pathways;ko01110//Biosynthesis of secondary metabolites;ko00270//Cysteine and methionine metabolism	K05933;K05933;K05933	-	GO:0016491//oxidoreductase activity	GO:0006970//response to osmotic stress;GO:0055114//oxidation-reduction process	--
Glyma.04G003100	85	29	14	0	0	0	2.882	0.995	0.521	0	0	0	1.466	0.001	-10.5177	1.32e-07	8.89e-07	--	XP_006577896.1 uncharacterized protein LOC102659876 [Glycine max]	-	-	-	-	GO:0016020//membrane;GO:0019028//viral capsid;GO:0019031//viral envelope;GO:0031514//motile cilium	GO:0005198//structural molecule activity;GO:0005524//ATP binding	GO:0007059//chromosome segregation;GO:0007155//cell adhesion;GO:0007165//signal transduction;GO:0030261//chromosome condensation;GO:0048870//cell motility	--
Glyma.08G244800	1476	648	726	1	1	0	48.675	21.616	26.265	0.03	0.036	0	32.1853	0.022	-10.5147	7.39e-21	2.01e-19	UGT83A1	XP_003531851.1 UDP-glycosyltransferase 83A1 [Glycine max]	-	-	-	-	-	GO:0005125//cytokine activity;GO:0008194//UDP-glycosyltransferase activity	GO:0045639//positive regulation of myeloid cell differentiation	--
Glyma.17G137400	44	30	12	0	0	0	2.201	1.518	0.659	0	0	0	1.45933	0.001	-10.5111	7.31e-07	4.45e-06	PMEI11	XP_003550896.1 21 kDa protein [Glycine max]	-	-	-	-	GO:0005575//cellular_component	GO:0004857//enzyme inhibitor activity;GO:0005524//ATP binding	GO:0008150//biological_process	--
Glyma.07G052500	16	23	62	0	0	0	0.652	0.947	2.77	0	0	0	1.45633	0.001	-10.5081	3.1e-07	1.99e-06	--	XP_014633221.1 uncharacterized protein LOC100798917 [Glycine max]	-	-	-	-	-	-	-	--
Glyma.13G240300	2	16	12	0	0	0	0.278	2.253	1.832	0	0	0	1.45433	0.001	-10.5061	0.00160778	0.00547105	TSJT1	XP_014621295.2 LOW QUALITY PROTEIN: stem-specific protein TSJT1 [Glycine max]	-	-	-	-	-	GO:0004066//asparagine synthase (glutamine-hydrolyzing) activity	GO:0006529//asparagine biosynthetic process	--
Glyma.10G036200	15	5	12	0	0	0	1.967	0.663	1.726	0	0	0	1.452	0.001	-10.5038	0.000496215	0.00189888	ERF095	XP_003536938.1 ethylene-responsive transcription factor ERF096 [Glycine max]	-	-	-	-	-	GO:0003700//transcription factor activity, sequence-specific DNA binding	GO:0006355//regulation of transcription, DNA-templated	AP2-EREBP
Glyma.13G122766	92	1	28	0	0	0	3.231	0.048	1.062	0	0	0	1.447	0.001	-10.4988	0.00350245	0.0110103	--	-	-	-	-	-	-	-	-	--
Glyma.10G007200	46	51	37	0	0	0	1.443	1.619	1.274	0	0	0	1.44533	0.001	-10.4972	2.97e-09	2.48e-08	ATL16	XP_003536846.1 RING-H2 finger protein ATL16 [Glycine max]	-	-	-	-	GO:0000109//nucleotide-excision repair complex;GO:0005680//anaphase-promoting complex	GO:0008270//zinc ion binding;GO:0046872//metal ion binding;GO:0061630//ubiquitin protein ligase activity;GO:0097602//cullin family protein binding	GO:0006289//nucleotide-excision repair;GO:0031145//anaphase-promoting complex-dependent proteasomal ubiquitin-dependent protein catabolic process	--
Glyma.09G049300	105	16	22	0	0	0	3.12	0.469	0.706	0	0	0	1.43167	0.001	-10.4835	1.2e-07	8.11e-07	CYP81E1	XP_003533581.1 isoflavone 2'-hydroxylase [Glycine max]	-	-	-	-	-	GO:0005506//iron ion binding;GO:0016705//oxidoreductase activity, acting on paired donors, with incorporation or reduction of molecular oxygen;GO:0020037//heme binding	GO:0055114//oxidation-reduction process	--
Glyma.17G252200	29	31	42	0	0	0	1.163	1.258	1.848	0	0	0	1.423	0.001	-10.4747	3.75e-08	2.71e-07	DFR	AOZ41013.1 dihydroflavonol 4-reducatase 2 [Glycine soja]	Metabolism;Metabolism;Metabolism	Global and overview maps;Global and overview maps;Biosynthesis of other secondary metabolites	ko01100//Metabolic pathways;ko01110//Biosynthesis of secondary metabolites;ko00941//Flavonoid biosynthesis	K13082;K13082;K13082	-	GO:0003824//catalytic activity;GO:0003854//3-beta-hydroxy-delta5-steroid dehydrogenase activity;GO:0003978//UDP-glucose 4-epimerase activity;GO:0004043//L-aminoadipate-semialdehyde dehydrogenase activity;GO:0004316//3-oxoacyl-[acyl-carrier-protein] reductase (NADPH) activity;GO:0008446//GDP-mannose 4,6-dehydratase activity;GO:0008460//dTDP-glucose 4,6-dehydratase activity;GO:0008667//2,3-dihydro-…	GO:0000271//polysaccharide biosynthetic process;GO:0005975//carbohydrate metabolic process;GO:0006012//galactose metabolic process;GO:0006633//fatty acid biosynthetic process;GO:0006694//steroid biosynthetic process;GO:0008152//metabolic process;GO:0009243//O antigen biosynthetic process;GO:0009244//lipopolysaccharide core region biosynthetic process;GO:0019305//dTDP-rhamnose biosynthetic process…	--
Glyma.04G113400	113	24	17	0	0	0	3.092	0.664	0.51	0	0	0	1.422	0.001	-10.4737	6.93e-08	4.83e-07	FAD-OXR	NP_001237456.1 FAD-linked oxidoreductase 1 precursor [Glycine max]	-	-	-	-	-	GO:0008891//glycolate oxidase activity;GO:0016491//oxidoreductase activity;GO:0050660//flavin adenine dinucleotide binding	GO:0005975//carbohydrate metabolic process;GO:0055114//oxidation-reduction process	--
Glyma.16G071700	11	36	38	0	0	0	0.502	1.742	1.959	0	0	0	1.401	0.001	-10.4522	7.8e-07	4.73e-06	LBD25	KRH07170.1 hypothetical protein GLYMA_16G071700 [Glycine max]	-	-	-	-	-	-	-	LOB
Glyma.04G061300	57	45	21	0	0	0	1.872	1.525	0.766	0	0	0	1.38767	0.001	-10.4384	2.28e-08	1.7e-07	WRKY40	KRH61668.1 hypothetical protein GLYMA_04G061300, partial [Glycine max]	-	-	-	-	GO:0005737//cytoplasm	GO:0003700//transcription factor activity, sequence-specific DNA binding;GO:0005515//protein binding;GO:0005524//ATP binding;GO:0008134//transcription factor binding;GO:0042803//protein homodimerization activity;GO:0043565//sequence-specific DNA binding;GO:0070840//dynein complex binding	GO:0006355//regulation of transcription, DNA-templated;GO:0007059//chromosome segregation;GO:0030261//chromosome condensation;GO:0043093//FtsZ-dependent cytokinesis;GO:0048309//endoplasmic reticulum inheritance;GO:0051028//mRNA transport;GO:0090529//cell septum assembly	WRKY
Glyma.11G060500	1	3	37	0	0	0	0.092	0.279	3.734	0	0	0	1.36833	0.001	-10.4182	0.00205229	0.0068088	--	NP_001236442.1 uncharacterized protein LOC100527721 [Glycine max]	-	-	-	-	-	-	-	--
Glyma.08G316000	42	8	7	0	0	0	2.972	0.573	0.543	0	0	0	1.36267	0.001	-10.4122	5.61e-05	0.000253618	--	NP_001237932.1 uncharacterized protein LOC100527564 [Glycine max]	-	-	-	-	-	-	-	--
Glyma.17G017400	47	21	44	0	0	0	1.595	0.729	1.659	0	0	0	1.32767	0.001	-10.3747	3.71e-08	2.69e-07	IPT5	XP_003550509.1 adenylate isopentenyltransferase 5, chloroplastic [Glycine max]	Metabolism;Metabolism;Metabolism	Global and overview maps;Global and overview maps;Metabolism of terpenoids and polyketides	ko01100//Metabolic pathways;ko01110//Biosynthesis of secondary metabolites;ko00908//Zeatin biosynthesis	K10760;K10760;K10760	GO:0005737//cytoplasm	GO:0003677//DNA binding;GO:0003924//GTPase activity;GO:0005198//structural molecule activity;GO:0005524//ATP binding;GO:0005525//GTP binding;GO:0016787//hydrolase activity;GO:0052381//tRNA dimethylallyltransferase activity	GO:0006400//tRNA modification;GO:0016226//iron-sulfur cluster assembly;GO:0031412//gas vesicle organization	--
Glyma.13G122500	21	4	24	0	0	0	1.617	0.312	2.027	0	0	0	1.31867	0.001	-10.3649	8.13e-05	0.000357933	ERF095	XP_003541348.1 ethylene-responsive transcription factor ERF096 [Glycine max]	-	-	-	-	-	GO:0003700//transcription factor activity, sequence-specific DNA binding	GO:0006355//regulation of transcription, DNA-templated	AP2-EREBP
Glyma.12G231300	14	14	7	0	0	0	1.532	1.55	0.84	0	0	0	1.30733	0.001	-10.3524	0.000220193	0.000899372	--	KRH27372.1 hypothetical protein GLYMA_12G231300 [Glycine max]	-	-	-	-	-	-	-	--
Glyma.01G202100	69	30	49	0	0	0	1.759	0.774	1.371	0	0	0	1.30133	0.001	-10.3458	3.22e-09	2.68e-08	EXLB1	XP_014631980.1 expansin-like B1 isoform X1 [Glycine max]	-	-	-	-	-	-	-	--
Glyma.11G058100	23	51	15	0	0	0	0.984	2.207	0.704	0	0	0	1.29833	0.001	-10.3424	5.47e-07	3.38e-06	PER10	XP_003537345.2 peroxidase 10 [Glycine max]	Metabolism;Metabolism;Metabolism	Global and overview maps;Global and overview maps;Biosynthesis of other secondary metabolites	ko01100//Metabolic pathways;ko01110//Biosynthesis of secondary metabolites;ko00940//Phenylpropanoid biosynthesis	K00430;K00430;K00430	-	GO:0004601//peroxidase activity;GO:0020037//heme binding	GO:0006979//response to oxidative stress;GO:0055114//oxidation-reduction process	--
Glyma.17G184900	91	23	74	0	0	0	1.799	0.46	1.621	0	0	0	1.29333	0.001	-10.3369	1.66e-09	1.43e-08	METE	XP_003551089.1 5-methyltetrahydropteroyltriglutamate--homocysteine methyltransferase [Glycine max]	Metabolism;Metabolism;Metabolism;Metabolism;Metabolism	Global and overview maps;Global and overview maps;Global and overview maps;Amino acid metabolism;Metabolism of other amino acids	ko01100//Metabolic pathways;ko01110//Biosynthesis of secondary metabolites;ko01230//Biosynthesis of amino acids;ko00270//Cysteine and methionine metabolism;ko00450//Selenocompound metabolism	K00549;K00549;K00549;K00549;K00549	-	GO:0003871//5-methyltetrahydropteroyltriglutamate-homocysteine S-methyltransferase activity;GO:0008270//zinc ion binding	GO:0008652//cellular amino acid biosynthetic process;GO:0009086//methionine biosynthetic process	--
Glyma.16G039600	68	35	20	0	0	0	2.102	1.094	0.678	0	0	0	1.29133	0.001	-10.3346	4.08e-08	2.93e-07	SHT	XP_003548723.1 spermidine hydroxycinnamoyl transferase [Glycine max]	Metabolism;Metabolism;Metabolism;Metabolism;Metabolism	Global and overview maps;Global and overview maps;Biosynthesis of other secondary metabolites;Biosynthesis of other secondary metabolites;Biosynthesis of other secondary metabolites	ko01100//Metabolic pathways;ko01110//Biosynthesis of secondary metabolites;ko00940//Phenylpropanoid biosynthesis;ko00941//Flavonoid biosynthesis;ko00945//Stilbenoid, diarylheptanoid and gingerol biosynthesis	K13065;K13065;K13065;K13065;K13065	-	GO:0016747//transferase activity, transferring acyl groups other than amino-acyl groups	-	--
Glyma.17G030000	7411	2108	2474	2	6	1	462.408	133.048	169.347	0.113	0.408	0.072	254.934	0.197667	-10.3328	4.23e-26	1.76e-24	STH-2	NP_001235344.2 SRPBCC ligand-binding domain-containing protein [Glycine max]	-	-	-	-	-	-	GO:0006952//defense response	--
Glyma.05G005100	71	73	76	0	0	0	1.194	1.241	1.402	0	0	0	1.279	0.001	-10.3208	2.09e-11	2.26e-10	CRK42	XP_006579769.1 cysteine-rich receptor-like protein kinase 42 isoform X1 [Glycine max]	-	-	-	-	-	GO:0004672//protein kinase activity;GO:0005524//ATP binding	GO:0006468//protein phosphorylation	--
Glyma.13G138300	23	74	6	0	0	0	0.844	2.75	0.241	0	0	0	1.27833	0.001	-10.32	2.22e-06	1.27e-05	PER21	XP_003542507.1 peroxidase 21 [Glycine max]	Metabolism;Metabolism;Metabolism	Global and overview maps;Global and overview maps;Biosynthesis of other secondary metabolites	ko01100//Metabolic pathways;ko01110//Biosynthesis of secondary metabolites;ko00940//Phenylpropanoid biosynthesis	K00430;K00430;K00430	-	GO:0004096//catalase activity;GO:0004601//peroxidase activity;GO:0004864//protein phosphatase inhibitor activity;GO:0020037//heme binding	GO:0006979//response to oxidative stress;GO:0007165//signal transduction;GO:0055114//oxidation-reduction process	--
Glyma.07G268400	21	23	25	0	0	0	1.116	1.237	1.458	0	0	0	1.27033	0.001	-10.311	9.27e-07	5.58e-06	CAR11	XP_003529678.1 protein C2-DOMAIN ABA-RELATED 11 [Glycine max]	-	-	-	-	-	-	-	--
Glyma.14G104400	7	48	34	0	0	0	0.282	1.957	1.503	0	0	0	1.24733	0.001	-10.2846	1.76e-06	1.01e-05	PER46	XP_003544569.1 peroxidase 46 [Glycine max]	Metabolism;Metabolism;Metabolism	Global and overview maps;Global and overview maps;Biosynthesis of other secondary metabolites	ko01100//Metabolic pathways;ko01110//Biosynthesis of secondary metabolites;ko00940//Phenylpropanoid biosynthesis	K00430;K00430;K00430	-	GO:0004601//peroxidase activity;GO:0020037//heme binding	GO:0006979//response to oxidative stress;GO:0055114//oxidation-reduction process	--
Glyma.05G084100	12	10	9	0	0	0	1.383	1.166	1.138	0	0	0	1.229	0.001	-10.2633	0.000373597	0.00146508	CEP9	XP_025984375.1 precursor of CEP9-like [Glycine max]	-	-	-	-	-	-	-	--
Glyma.13G183700	32	39	54	0	0	0	0.902	1.112	1.67	0	0	0	1.228	0.001	-10.2621	7.19e-09	5.69e-08	SCPL31	XP_003542771.1 serine carboxypeptidase-like 31 [Glycine max]	-	-	-	-	-	GO:0004185//serine-type carboxypeptidase activity;GO:0016836//hydro-lyase activity;GO:0031419//cobalamin binding	GO:0006508//proteolysis	--
Glyma.01G244000	42	10	7	0	0	0	2.576	0.62	0.471	0	0	0	1.22233	0.001	-10.2554	3.75e-05	0.000175076	--	KRH77953.1 hypothetical protein GLYMA_01G244000 [Glycine max]	-	-	-	-	-	-	-	--
Glyma.04G176200	22	37	31	0	0	0	0.862	1.467	1.333	0	0	0	1.22067	0.001	-10.2535	1.26e-07	8.47e-07	PR5K	XP_014630750.1 thaumatin-like protein 1 [Glycine max]	-	-	-	-	-	-	-	--
Glyma.16G132800	46	38	12	0	0	0	1.72	1.437	0.492	0	0	0	1.21633	0.001	-10.2483	3.63e-07	2.3e-06	PER72	XP_003547959.1 peroxidase 72 [Glycine max]	Metabolism;Metabolism;Metabolism	Global and overview maps;Global and overview maps;Biosynthesis of other secondary metabolites	ko01100//Metabolic pathways;ko01110//Biosynthesis of secondary metabolites;ko00940//Phenylpropanoid biosynthesis	K00430;K00430;K00430	-	GO:0004601//peroxidase activity;GO:0020037//heme binding	GO:0006979//response to oxidative stress;GO:0055114//oxidation-reduction process	--
Glyma.04G024400	13	8	19	0	0	0	1.131	0.704	1.813	0	0	0	1.216	0.001	-10.2479	9.96e-05	0.000431679	GASA1	NP_001239636.1 gibberellin-regulated protein 4 precursor [Glycine max]	-	-	-	-	-	-	-	--
Glyma.15G109500	59	10	27	0	0	0	2.142	0.367	1.075	0	0	0	1.19467	0.001	-10.2224	8.49e-07	5.13e-06	At4g22030	XP_003547257.1 probable F-box protein At4g22030 [Glycine max]	-	-	-	-	-	GO:0004521//endoribonuclease activity;GO:0005515//protein binding	-	--
Glyma.08G050400	525	116	401	1	0	0	21.989	4.914	18.425	0.038	0	0	15.1093	0.0126667	-10.2202	8.23e-14	1.16e-12	ACO1	XP_006584893.1 1-aminocyclopropane-1-carboxylate oxidase [Glycine max]	Metabolism;Metabolism;Metabolism	Global and overview maps;Global and overview maps;Amino acid metabolism	ko01100//Metabolic pathways;ko01110//Biosynthesis of secondary metabolites;ko00270//Cysteine and methionine metabolism	K05933;K05933;K05933	-	GO:0016491//oxidoreductase activity	GO:0006970//response to osmotic stress;GO:0055114//oxidation-reduction process	--
Glyma.11G101200	57	12	12	0	0	0	2.438	0.519	0.563	0	0	0	1.17333	0.001	-10.1964	4.19e-06	2.29e-05	PER5	XP_003538964.1 lignin-forming anionic peroxidase [Glycine max]	Metabolism;Metabolism;Metabolism	Global and overview maps;Global and overview maps;Biosynthesis of other secondary metabolites	ko01100//Metabolic pathways;ko01110//Biosynthesis of secondary metabolites;ko00940//Phenylpropanoid biosynthesis	K00430;K00430;K00430	-	GO:0004601//peroxidase activity;GO:0020037//heme binding	GO:0006979//response to oxidative stress;GO:0055114//oxidation-reduction process	--
Glyma.06G220800	22	27	6	0	0	0	1.384	1.718	0.414	0	0	0	1.172	0.001	-10.1948	2.6e-05	0.000125059	--	XP_003527167.1 umecyanin [Glycine max]	-	-	-	-	-	GO:0009055//electron carrier activity	-	--
Glyma.07G093900	76	29	21	0	0	0	2.076	0.801	0.629	0	0	0	1.16867	0.001	-10.1906	5.06e-08	3.59e-07	SARD1	XP_003530023.1 protein SAR DEFICIENT 1 [Glycine max]	-	-	-	-	-	GO:0005516//calmodulin binding	-	--
Glyma.10G262500	4	1	38	0	0	0	0.3	0.076	3.13	0	0	0	1.16867	0.001	-10.1906	0.00148809	0.00510804	--	KHN06763.1 hypothetical protein glysoja_021309 [Glycine soja]	-	-	-	-	-	-	-	--
Glyma.15G082100	43	43	25	0	0	0	1.318	1.333	0.841	0	0	0	1.164	0.001	-10.1849	2.47e-08	1.83e-07	--	XP_003546026.1 U-box domain-containing protein 7 [Glycine max]	-	-	-	-	-	GO:0005515//protein binding	-	--
Glyma.02G243300	781	182	269	0	1	0	49.758	11.729	18.801	0	0.069	0	26.7627	0.023	-10.1844	3.71e-11	3.89e-10	--	KRH72963.1 hypothetical protein GLYMA_02G243300 [Glycine max]	-	-	-	-	GO:0005576//extracellular region	GO:0005179//hormone activity	-	--
Glyma.20G137802	55	18	19	0	0	0	2.004	0.677	0.763	0	0	0	1.148	0.001	-10.1649	5.12e-07	3.18e-06	--	RZB43809.1 hypothetical protein D0Y65_054047 [Glycine soja]	-	-	-	-	-	-	-	--
Glyma.16G181300	4	30	54	0	0	0	0.144	1.094	2.142	0	0	0	1.12667	0.001	-10.1378	5.65e-06	3.02e-05	TIC32	XP_003548175.1 short-chain dehydrogenase TIC 32, chloroplastic isoform X1 [Glycine max]	-	-	-	-	-	GO:0003824//catalytic activity;GO:0004316//3-oxoacyl-[acyl-carrier-protein] reductase (NADPH) activity;GO:0004757//sepiapterin reductase activity;GO:0008667//2,3-dihydro-2,3-dihydroxybenzoate dehydrogenase activity;GO:0008678//2-deoxy-D-gluconate 3-dehydrogenase activity;GO:0016491//oxidoreductase activity;GO:0016630//protochlorophyllide reductase activity;GO:0016757//transferase activity, transf…	GO:0000272//polysaccharide catabolic process;GO:0005975//carbohydrate metabolic process;GO:0006633//fatty acid biosynthetic process;GO:0006729//tetrahydrobiopterin biosynthetic process;GO:0015995//chlorophyll biosynthetic process;GO:0055114//oxidation-reduction process	--
Glyma.01G174102	13	9	18	0	0	0	0.854	0.621	1.884	0	0	0	1.11967	0.001	-10.1289	8.6e-05	0.000377372	--	KRH76784.1 hypothetical protein GLYMA_01G174100 [Glycine max]	-	-	-	-	-	-	-	--
Glyma.10G223200	8	87	9	0	0	0	0.253	2.782	0.312	0	0	0	1.11567	0.001	-10.1237	5.51e-06	2.95e-05	ERF110	RZB88565.1 Ethylene-responsive transcription factor ERF114 [Glycine soja]	-	-	-	-	-	GO:0003700//transcription factor activity, sequence-specific DNA binding	GO:0006355//regulation of transcription, DNA-templated	AP2-EREBP
Glyma.01G090400	21	18	11	0	0	0	1.37	1.188	0.787	0	0	0	1.115	0.001	-10.1228	1.72e-05	8.52e-05	IDL1	NP_001354405.1 IDA-like protein precursor [Glycine max]	-	-	-	-	-	-	-	--
Glyma.07G178200	18	13	16	0	0	0	1.232	0.9	1.201	0	0	0	1.111	0.001	-10.1176	2.13e-05	0.000103961	--	XP_003529245.1 uncharacterized protein LOC100784808 [Glycine max]	-	-	-	-	-	GO:0009055//electron carrier activity	-	--
Glyma.10G007000	541	416	228	0	1	0	32.129	24.99	14.854	0	0.065	0	23.991	0.0216667	-10.1128	2.49e-15	4.11e-14	ERF.C.3	XP_003535804.1 ethylene-responsive transcription factor 1B [Glycine max]	Environmental Information Processing;Environmental Information Processing	Signal transduction;Signal transduction	ko04075//Plant hormone signal transduction;ko04016//MAPK signaling pathway - plant	K14516;K14516	-	GO:0003700//transcription factor activity, sequence-specific DNA binding	GO:0006355//regulation of transcription, DNA-templated	AP2-EREBP
Glyma.10G295300	5758	1561	1854	2	3	3	190.348	52.198	67.236	0.06	0.108	0.114	103.261	0.094	-10.1013	1.48e-28	7.32e-27	G4DT	NP_001235990.1 glycinol 4-dimethylallyltransferase [Glycine max]	Metabolism;Metabolism;Metabolism	Global and overview maps;Global and overview maps;Metabolism of cofactors and vitamins	ko01100//Metabolic pathways;ko01110//Biosynthesis of secondary metabolites;ko00130//Ubiquinone and other terpenoid-quinone biosynthesis	K09833;K09833;K09833	GO:0016021//integral component of membrane	GO:0008412//4-hydroxybenzoate octaprenyltransferase activity;GO:0016765//transferase activity, transferring alkyl or aryl (other than methyl) groups;GO:0016767//geranylgeranyl-diphosphate geranylgeranyltransferase activity;GO:0046408//chlorophyll synthetase activity	GO:0006744//ubiquinone biosynthetic process	--
Glyma.03G209700	3	17	37	0	0	0	0.162	0.93	2.194	0	0	0	1.09533	0.001	-10.0972	7.52e-05	0.000332884	VIT_07s0104g01350	XP_003521533.1 CASP-like protein 1E1 [Glycine max]	-	-	-	-	-	-	-	--
Glyma.U039400	7	11	4	0	0	0	1.021	1.624	0.64	0	0	0	1.095	0.001	-10.0967	0.00358759	0.0112411	--	ACU15713.1 unknown [Glycine max]	-	-	-	-	-	-	-	--
Glyma.13G081000	24	29	35	0	0	0	0.859	1.05	1.375	0	0	0	1.09467	0.001	-10.0963	1.32e-07	8.88e-07	At4g08300	XP_006593592.1 WAT1-related protein At1g44800 [Glycine max]	-	-	-	-	GO:0016020//membrane;GO:0016021//integral component of membrane	-	-	--
Glyma.04G198100	23	11	10	0	0	0	1.671	0.809	0.797	0	0	0	1.09233	0.001	-10.0932	5.82e-05	0.00026243	SAUR71	XP_003523159.1 auxin-responsive protein SAUR71 [Glycine max]	Environmental Information Processing	Signal transduction	ko04075//Plant hormone signal transduction	K14488	-	-	GO:0009733//response to auxin	--
Glyma.03G162300	22	15	10	0	0	0	1.48	1.021	0.738	0	0	0	1.07967	0.001	-10.0764	3.08e-05	0.000146554	--	KRH67367.1 hypothetical protein GLYMA_03G162300 [Glycine max]	-	-	-	-	-	-	-	--
Glyma.05G133400	20	21	62	0	0	0	0.613	0.6	2.016	0	0	0	1.07633	0.001	-10.0719	2.09e-07	1.37e-06	At1g48100	NP_001341110.1 polygalacturonase precursor [Glycine max]	-	-	-	-	-	GO:0004650//polygalacturonase activity	GO:0005975//carbohydrate metabolic process	--
Glyma.19G174000	34	1	12	0	0	0	2.27	0.068	0.879	0	0	0	1.07233	0.001	-10.0665	0.000506699	0.00193505	ZAT11	NP_001235638.2 C2H2-type zinc finger protein [Glycine max]	-	-	-	-	-	GO:0016151//nickel cation binding;GO:0046872//metal ion binding	GO:0051604//protein maturation	--
Glyma.07G242300	5	13	22	0	0	0	0.378	0.994	1.825	0	0	0	1.06567	0.001	-10.0575	0.000186811	0.000774942	--	XP_014633701.1 uncharacterized protein LOC102659643 isoform X1 [Glycine max]	-	-	-	-	-	-	-	--
Glyma.14G078000	30	32	41	0	0	0	0.89	0.961	1.335	0	0	0	1.062	0.001	-10.0526	3.2e-08	2.34e-07	DTX33	XP_003544433.1 protein DETOXIFICATION 33 [Glycine max]	-	-	-	-	GO:0016020//membrane	GO:0015238//drug transmembrane transporter activity;GO:0015297//antiporter activity;GO:0042910//xenobiotic transporter activity	GO:0006855//drug transmembrane transport;GO:0042493//response to drug;GO:0055085//transmembrane transport	--
Glyma.11G212900	14	24	28	0	0	0	0.644	1.117	1.413	0	0	0	1.058	0.001	-10.0471	2.09e-06	1.19e-05	GSTF12	NP_001304475.1 glutathione S-transferase F11-like [Glycine max]	Metabolism;Metabolism	Global and overview maps;Metabolism of other amino acids	ko01100//Metabolic pathways;ko00480//Glutathione metabolism	K00799;K00799	-	GO:0005515//protein binding;GO:0016034//maleylacetoacetate isomerase activity	GO:0006559//L-phenylalanine catabolic process;GO:0006572//tyrosine catabolic process;GO:0006749//glutathione metabolic process	--
Glyma.07G139700	8385	4830	6805	8	5	6	419.476	244.425	373.494	0.364	0.272	0.345	345.798	0.327	-10.0464	5.34e-120	1.65e-116	HSP26-A	NP_001238439.1 probable glutathione S-transferase [Glycine max]	Metabolism;Metabolism	Global and overview maps;Metabolism of other amino acids	ko01100//Metabolic pathways;ko00480//Glutathione metabolism	K00799;K00799	-	GO:0004833//tryptophan 2,3-dioxygenase activity;GO:0005515//protein binding;GO:0015035//protein disulfide oxidoreductase activity;GO:0016034//maleylacetoacetate isomerase activity;GO:0020037//heme binding	GO:0006559//L-phenylalanine catabolic process;GO:0006572//tyrosine catabolic process;GO:0006749//glutathione metabolic process;GO:0006790//sulfur compound metabolic process;GO:0019441//tryptophan catabolic process to kynurenine;GO:0042965//glutaredoxin biosynthetic process;GO:0045454//cell redox homeostasis;GO:0055114//oxidation-reduction process	--
Glyma.13G122800	28	3	4	0	0	0	2.491	0.24	0.43	0	0	0	1.05367	0.001	-10.0412	0.00127777	0.00445083	ERF1B	KRH19550.1 hypothetical protein GLYMA_13G122800 [Glycine max]	Environmental Information Processing;Environmental Information Processing	Signal transduction;Signal transduction	ko04075//Plant hormone signal transduction;ko04016//MAPK signaling pathway - plant	K14516;K14516	-	GO:0003700//transcription factor activity, sequence-specific DNA binding	GO:0006355//regulation of transcription, DNA-templated	AP2-EREBP
Glyma.10G290200	31	11	2	0	0	0	2.208	0.793	0.156	0	0	0	1.05233	0.001	-10.0394	0.000393456	0.00153613	ZAT11	NP_001241413.1 zinc finger protein ZAT11-like [Glycine max]	-	-	-	-	-	GO:0046872//metal ion binding	-	--
Glyma.20G099100	30	17	4	0	0	0	1.824	1.045	0.267	0	0	0	1.04533	0.001	-10.0297	7.67e-05	0.000339087	ZAT11	NP_001236265.1 C2H2-type zinc finger domain-containing protein [Glycine max]	-	-	-	-	-	-	-	--
Glyma.02G268200	5766	1027	1147	1	1	5	194.892	35.111	42.536	0.031	0.037	0.194	90.8463	0.0873333	-10.0227	2e-15	3.35e-14	ACO1	NP_001241509.1 uncharacterized protein LOC100815336 [Glycine max]	Metabolism;Metabolism;Metabolism	Global and overview maps;Global and overview maps;Amino acid metabolism	ko01100//Metabolic pathways;ko01110//Biosynthesis of secondary metabolites;ko00270//Cysteine and methionine metabolism	K05933;K05933;K05933	GO:0009295//nucleoid	GO:0016491//oxidoreductase activity	GO:0006970//response to osmotic stress;GO:0055114//oxidation-reduction process	--
Glyma.03G249100	32	8	6	0	0	0	2.131	0.539	0.438	0	0	0	1.036	0.001	-10.0168	0.000142266	0.000600306	--	KHN31482.1 hypothetical protein glysoja_035589 [Glycine soja]	-	-	-	-	GO:0009289//pilus	GO:0004177//aminopeptidase activity	-	--
Glyma.12G064300	8	3	51	0	0	0	0.371	0.141	2.593	0	0	0	1.035	0.001	-10.0154	0.000116413	0.000498865	At1g18250	XP_003539684.1 osmotin-like protein [Glycine max]	-	-	-	-	-	-	-	--
Glyma.03G161700	6	6	5	0	0	0	1.057	1.07	0.967	0	0	0	1.03133	0.001	-10.0103	0.00951595	0.0267281	--	KRH67351.1 hypothetical protein GLYMA_03G161700 [Glycine max]	-	-	-	-	-	-	-	--
Glyma.10G083100	30	19	7	0	0	0	1.627	1.042	0.416	0	0	0	1.02833	0.001	-10.0061	2.06e-05	0.000100845	ATL70	XP_003535824.1 RING-H2 finger protein ATL70 [Glycine max]	-	-	-	-	GO:0000109//nucleotide-excision repair complex;GO:0005680//anaphase-promoting complex	GO:0008270//zinc ion binding;GO:0046872//metal ion binding;GO:0061630//ubiquitin protein ligase activity;GO:0097602//cullin family protein binding	GO:0006289//nucleotide-excision repair;GO:0031145//anaphase-promoting complex-dependent proteasomal ubiquitin-dependent protein catabolic process	--
Glyma.02G004500	23	7	2	0	0	0	2.188	0.669	0.213	0	0	0	1.02333	0.001	-9.99906	0.00157658	0.00537422	--	KRH69108.1 hypothetical protein GLYMA_02G004500 [Glycine max]	-	-	-	-	-	-	-	--
Glyma.02G227100	49	29	25	0	0	0	1.418	0.849	0.794	0	0	0	1.02033	0.001	-9.99482	6.12e-08	4.29e-07	--	XP_006575411.1 uncharacterized protein LOC102663707 [Glycine max]	-	-	-	-	-	-	-	--
Glyma.09G004800	81	7	17	0	0	0	2.318	0.203	0.534	0	0	0	1.01833	0.001	-9.99199	2.43e-06	1.37e-05	At4g22030	XP_003534707.1 probable F-box protein At4g22030 [Glycine max]	-	-	-	-	-	GO:0004521//endoribonuclease activity;GO:0005515//protein binding	-	--
Glyma.01G186900	43	4	20	0	0	0	1.927	0.158	0.958	0	0	0	1.01433	0.001	-9.98632	2.32e-05	0.000112515	MAPKKK20	XP_003517304.1 mitogen-activated protein kinase kinase kinase 17 [Glycine max]	-	-	-	-	-	GO:0004672//protein kinase activity;GO:0005524//ATP binding;GO:0016709//oxidoreductase activity, acting on paired donors, with incorporation or reduction of molecular oxygen, NAD(P)H as one donor, and incorporation of one atom of oxygen	GO:0006468//protein phosphorylation;GO:0006744//ubiquinone biosynthetic process	--
Glyma.12G175800	15	36	9	0	0	0	0.744	1.807	0.49	0	0	0	1.01367	0.001	-9.98537	1.34e-05	6.74e-05	ACA7	XP_028192688.1 alpha carbonic anhydrase 7-like [Glycine soja]	Metabolism;Metabolism	Global and overview maps;Energy metabolism	ko01100//Metabolic pathways;ko00910//Nitrogen metabolism	K01674;K01674	-	-	-	--
Glyma.08G234500	30	113	30	0	0	0	0.503	1.944	0.564	0	0	0	1.00367	0.001	-9.97106	6.41e-09	5.11e-08	RGLG1	XP_006585727.1 uncharacterized protein LOC100807256 isoform X1 [Glycine max]	-	-	-	-	-	GO:0005524//ATP binding	GO:0007059//chromosome segregation;GO:0030261//chromosome condensation	--
Glyma.18G294600	28	7	8	0	0	0	1.912	0.483	0.599	0	0	0	0.998	0.001	-9.9629	0.00014997	0.00063115	--	XP_006603051.1 LEAF RUST 10 DISEASE-RESISTANCE LOCUS RECEPTOR-LIKE PROTEIN KINASE-like 1.4 isoform X3 [Glycine max]	-	-	-	-	-	-	-	--
Glyma.18G271300	417	273	185	1	0	0	20.672	13.689	10.061	0.045	0	0	14.8073	0.015	-9.94713	4.37e-14	6.36e-13	ANX2	KRH01350.1 hypothetical protein GLYMA_18G271300 [Glycine max]	-	-	-	-	-	GO:0003674//molecular_function;GO:0004672//protein kinase activity;GO:0005524//ATP binding	GO:0006468//protein phosphorylation;GO:0009306//protein secretion	--
Glyma.20G098700	38	29	20	0	0	0	1.26	0.973	0.728	0	0	0	0.987	0.001	-9.94691	2.15e-07	1.41e-06	At2g39490	XP_006605824.1 F-box protein At2g39490 [Glycine max]	-	-	-	-	-	GO:0005515//protein binding	-	--
Glyma.14G052500	25	12	14	0	0	0	1.408	0.683	0.865	0	0	0	0.985333	0.001	-9.94447	1.75e-05	8.67e-05	--	XP_025981322.1 acanthoscurrin-1 [Glycine max]	-	-	-	-	-	-	-	--
Glyma.08G118700	368	242	251	1	0	0	22.829	15.185	17.082	0.056	0	0	18.3653	0.0186667	-9.94231	1.99e-14	3e-13	HSP26-A	NP_001304557.1 probable glutathione S-transferase [Glycine max]	Metabolism;Metabolism	Global and overview maps;Metabolism of other amino acids	ko01100//Metabolic pathways;ko00480//Glutathione metabolism	K00799;K00799	-	GO:0005515//protein binding;GO:0015035//protein disulfide oxidoreductase activity;GO:0016034//maleylacetoacetate isomerase activity	GO:0006559//L-phenylalanine catabolic process;GO:0006572//tyrosine catabolic process;GO:0006749//glutathione metabolic process;GO:0006790//sulfur compound metabolic process;GO:0042965//glutaredoxin biosynthetic process;GO:0045454//cell redox homeostasis;GO:0055114//oxidation-reduction process	--
Glyma.07G243500	8562	3255	4708	8	6	3	519.009	199.66	313.141	0.466	0.397	0.187	343.937	0.35	-9.94057	7.99e-83	5.57e-80	PR-10	KRH50782.1 hypothetical protein GLYMA_07G243500 [Glycine max]	-	-	-	-	-	-	GO:0006952//defense response	--
Glyma.12G007300	85	51	39	0	0	0	1.395	0.852	0.7	0	0	0	0.982333	0.001	-9.94007	6.92e-10	6.24e-09	MIK2	XP_028192545.1 MDIS1-interacting receptor like kinase 2-like [Glycine soja]	-	-	-	-	-	GO:0004672//protein kinase activity;GO:0005515//protein binding;GO:0005524//ATP binding	GO:0006468//protein phosphorylation	--
MSTRG.38279	25	7	15	0	0	0	1.513	0.428	0.996	0	0	0	0.979	0.001	-9.93517	5.3e-05	0.00024069	PER12	peroxidase 12 [Glycine max]	Metabolism;Metabolism;Metabolism	Global and overview maps;Global and overview maps;Biosynthesis of other secondary metabolites	ko01100//Metabolic pathways;ko01110//Biosynthesis of secondary metabolites;ko00940//Phenylpropanoid biosynthesis	K00430;K00430;K00430	GO:0044464//cell part	GO:0005488//binding	GO:0044710//single-organism metabolic process	--
Glyma.20G178000	43	15	17	0	0	0	1.636	0.577	0.709	0	0	0	0.974	0.001	-9.92778	1.89e-06	1.09e-05	--	XP_006606913.1 uncharacterized protein LOC102660937 [Glycine max]	-	-	-	-	-	-	-	--
Glyma.10G253700	32	33	1	0	0	0	1.391	1.451	0.048	0	0	0	0.963333	0.001	-9.91189	9.16e-05	0.000399599	CRK29	KHN02664.1 Cysteine-rich receptor-like protein kinase 29 [Glycine soja]	-	-	-	-	-	-	-	--
Glyma.17G065100	17	9	36	0	0	0	0.732	0.392	1.701	0	0	0	0.941667	0.001	-9.87907	9.98e-06	5.14e-05	XTH23	XP_003549488.1 probable xyloglucan endotransglucosylase/hydrolase protein 23 [Glycine max]	Environmental Information Processing	Signal transduction	ko04075//Plant hormone signal transduction	K14504	GO:0005618//cell wall;GO:0048046//apoplast	GO:0004553//hydrolase activity, hydrolyzing O-glycosyl compounds;GO:0016762//xyloglucan:xyloglucosyl transferase activity	GO:0005975//carbohydrate metabolic process;GO:0006073//cellular glucan metabolic process	--
Glyma.19G117900	3	11	23	0	0	0	0.215	0.797	1.803	0	0	0	0.938333	0.001	-9.87396	0.000522435	0.0019891	--	XP_006603673.1 uncharacterized protein LOC100527025 isoform X1 [Glycine max]	-	-	-	-	-	-	GO:0045087//innate immune response	--
Glyma.15G012000	110	65	58	0	0	0	1.292	0.767	0.753	0	0	0	0.937333	0.001	-9.87242	3.81e-11	4e-10	PDR1	XP_003546230.1 pleiotropic drug resistance protein 1 [Glycine max]	-	-	-	-	GO:0005575//cellular_component;GO:0005887//integral component of plasma membrane;GO:0009380//excinuclease repair complex;GO:0009898//cytoplasmic side of plasma membrane;GO:0016020//membrane;GO:0016021//integral component of membrane;GO:0043190//ATP-binding cassette (ABC) transporter complex;GO:0055051//ATP-binding cassette (ABC) transporter complex, integrated substrate binding;GO:0055052//ATP-bi…	GO:0003674//molecular_function;GO:0003924//GTPase activity;GO:0005260//channel-conductance-controlling ATPase activity;GO:0005319//lipid transporter activity;GO:0005524//ATP binding;GO:0005525//GTP binding;GO:0008565//protein transporter activity;GO:0009381//excinuclease ABC activity;GO:0015220//choline transmembrane transporter activity;GO:0015221//lipopolysaccharide transmembrane transporter ac…	GO:0000910//cytokinesis;GO:0006289//nucleotide-excision repair;GO:0006576//cellular biogenic amine metabolic process;GO:0006810//transport;GO:0006817//phosphate ion transport;GO:0006824//cobalt ion transport;GO:0006869//lipid transport;GO:0007601//visual perception;GO:0008150//biological_process;GO:0008272//sulfate transport;GO:0015675//nickel cation transport;GO:0015689//molybdate ion transport;…	--
Glyma.12G097300	82	21	20	0	0	0	1.888	0.454	0.469	0	0	0	0.937	0.001	-9.87191	1.3e-07	8.75e-07	SLAH1	RZB75144.1 S-type anion channel SLAH1 [Glycine soja]	-	-	-	-	GO:0016021//integral component of membrane	-	GO:0055085//transmembrane transport	--
Glyma.20G030700	26	15	22	0	0	0	1.102	0.643	1.023	0	0	0	0.922667	0.001	-9.84967	2.68e-06	1.5e-05	--	XP_003556717.1 uncharacterized protein LOC100792361 [Glycine max]	-	-	-	-	-	-	-	--
Glyma.01G133100	38	25	13	0	0	0	1.358	0.9	0.508	0	0	0	0.922	0.001	-9.84862	1.27e-06	7.5e-06	--	XP_006573406.1 uncharacterized protein LOC102669362 isoform X1 [Glycine max]	-	-	-	-	GO:0005737//cytoplasm	GO:0003824//catalytic activity;GO:0004604//phosphoadenylyl-sulfate reductase (thioredoxin) activity;GO:0004813//alanine-tRNA ligase activity	GO:0006419//alanyl-tRNA aminoacylation;GO:0019379//sulfate assimilation, phosphoadenylyl sulfate reduction by phosphoadenylyl-sulfate reductase (thioredoxin)	--
Glyma.11G030900	17	45	9	0	0	0	0.647	1.732	0.375	0	0	0	0.918	0.001	-9.84235	6.09e-06	3.24e-05	--	XP_006590553.1 uncharacterized protein LOC100806286 isoform X1 [Glycine max]	-	-	-	-	-	GO:0008270//zinc ion binding	-	PLATZ
Glyma.20G137400	56	68	26	0	0	0	0.967	1.187	0.597	0	0	0	0.917	0.001	-9.84078	3.71e-09	3.05e-08	CRK25	XP_014628061.1 cysteine-rich receptor-like protein kinase 8 isoform X1 [Glycine max]	-	-	-	-	-	GO:0004672//protein kinase activity;GO:0004674//protein serine/threonine kinase activity;GO:0005524//ATP binding	GO:0006468//protein phosphorylation;GO:0007411//axon guidance	--
Glyma.10G010400	29	15	17	0	0	0	1.258	0.658	0.809	0	0	0	0.908333	0.001	-9.82708	4.22e-06	2.3e-05	MYB78	XP_003536860.1 transcription factor MYB78 [Glycine max]	-	-	-	-	-	-	-	ARR-B
Glyma.17G173600	512	102	165	1	0	0	14.318	2.885	5.062	0.025	0	0	7.42167	0.00833333	-9.79863	2.06e-09	1.76e-08	faeA	XP_014624941.1 uncharacterized protein LOC100814454 isoform X1 [Glycine max]	-	-	-	-	-	GO:0016787//hydrolase activity	GO:0006629//lipid metabolic process	--
Glyma.16G145600	1277	193	383	1	0	1	27.907	4.359	9.294	0.021	0	0.026	13.8533	0.0156667	-9.78832	4.86e-16	8.6e-15	MLO6	XP_003548913.1 MLO-like protein 12 [Glycine max]	-	-	-	-	GO:0016021//integral component of membrane	-	GO:0006952//defense response;GO:0007155//cell adhesion;GO:0007224//smoothened signaling pathway;GO:0042246//tissue regeneration	--
MSTRG.18833	18	25	23	0	0	0	0.689	0.967	0.965	0	0	0	0.873667	0.001	-9.77094	1.45e-06	8.47e-06	--	phosphatidylinositol 4-kinase beta 1 isoform X2 [Glycine max]	Metabolism;Metabolism;Environmental Information Processing	Global and overview maps;Carbohydrate metabolism;Signal transduction	ko01100//Metabolic pathways;ko00562//Inositol phosphate metabolism;ko04070//Phosphatidylinositol signaling system	K19801;K19801;K19801	-	GO:0016740//transferase activity	GO:0009987//cellular process	--
Glyma.13G258100	1	1	23	0	0	0	0.096	0.097	2.428	0	0	0	0.873667	0.001	-9.77094	0.0131791	0.0356159	--	NP_001351255.1 uncharacterized protein LOC100305575 precursor [Glycine max]	-	-	-	-	-	-	-	--
Glyma.01G115500	9	13	30	0	0	0	0.428	0.626	1.566	0	0	0	0.873333	0.001	-9.77039	2.79e-05	0.000133308	--	NP_001235969.1 uncharacterized protein LOC100527430 [Glycine max]	-	-	-	-	-	-	-	--
Glyma.08G020900	4	13	39	0	0	0	0.175	0.574	1.868	0	0	0	0.872333	0.001	-9.76874	7.24e-05	0.000321252	CRF2	XP_003532429.1 ethylene-responsive transcription factor CRF2 [Glycine max]	-	-	-	-	-	GO:0003700//transcription factor activity, sequence-specific DNA binding	GO:0006355//regulation of transcription, DNA-templated	AP2-EREBP
Glyma.16G214585	32	15	22	0	0	0	1.172	0.557	0.884	0	0	0	0.871	0.001	-9.76653	1.69e-06	9.81e-06	RPV1	KRG88483.1 hypothetical protein GLYMA_U035400 [Glycine max]	-	-	-	-	-	GO:0005515//protein binding;GO:0005524//ATP binding;GO:0016887//ATPase activity;GO:0043531//ADP binding	GO:0007165//signal transduction	--
Glyma.12G007400	7	7	10	0	0	0	0.721	0.729	1.13	0	0	0	0.86	0.001	-9.74819	0.00177795	0.00598368	PROPEP914	K7LSB9.1 RecName: Full=Protein PROPEP914; Short=GmPROPEP914; Contains: RecName: Full=Peptide GmPep914; Flags: Precursor [Glycine max]	-	-	-	-	-	-	-	--
Glyma.06G260200	19	30	15	0	0	0	0.744	1.188	0.644	0	0	0	0.858667	0.001	-9.74595	2.76e-06	1.55e-05	Os04g0338000	XP_003527296.1 probable aldo-keto reductase 2 [Glycine max]	-	-	-	-	-	GO:0047834//D-threo-aldose 1-dehydrogenase activity	-	--
Glyma.02G213000	3	11	65	0	0	0	0.09	0.333	2.135	0	0	0	0.852667	0.001	-9.73584	3.71e-05	0.000173516	AED3	XP_003519197.1 aspartyl protease AED3 [Glycine max]	-	-	-	-	-	-	-	--
Glyma.02G028600	21058	10495	6427	17	14	13	772.336	389.352	258.603	0.567	0.559	0.549	473.43	0.558333	-9.72781	6.57e-103	8.11e-100	5MMP	NP_001354867.1 putative metalloendoproteinase precursor [Glycine max]	-	-	-	-	GO:0031012//extracellular matrix	GO:0004222//metalloendopeptidase activity;GO:0008233//peptidase activity;GO:0008237//metallopeptidase activity;GO:0008270//zinc ion binding	GO:0006508//proteolysis	--
Glyma.02G300500	22	10	33	0	0	0	0.818	0.376	1.346	0	0	0	0.846667	0.001	-9.72565	4.9e-06	2.64e-05	NUDT10	XP_003518551.1 nudix hydrolase 10 [Glycine max]	-	-	-	-	-	GO:0016462//pyrophosphatase activity;GO:0016787//hydrolase activity;GO:0016818//hydrolase activity, acting on acid anhydrides, in phosphorus-containing anhydrides;GO:0017111//nucleoside-triphosphatase activity	GO:0006139//nucleobase-containing compound metabolic process;GO:0006281//DNA repair	--
Glyma.10G050800	13	50	4	0	0	0	0.484	1.882	0.163	0	0	0	0.843	0.001	-9.71939	3.87e-05	0.000180503	PER21	XP_003537275.1 peroxidase 21 [Glycine max]	Metabolism;Metabolism;Metabolism	Global and overview maps;Global and overview maps;Biosynthesis of other secondary metabolites	ko01100//Metabolic pathways;ko01110//Biosynthesis of secondary metabolites;ko00940//Phenylpropanoid biosynthesis	K00430;K00430;K00430	-	GO:0004096//catalase activity;GO:0004601//peroxidase activity;GO:0004864//protein phosphatase inhibitor activity;GO:0020037//heme binding	GO:0006979//response to oxidative stress;GO:0007165//signal transduction;GO:0055114//oxidation-reduction process	--
Glyma.06G149040	27	5	4	0	0	0	1.862	0.349	0.303	0	0	0	0.838	0.001	-9.71081	0.000782761	0.00287006	--	XP_014632434.1 uncharacterized protein LOC102659489 [Glycine max]	-	-	-	-	GO:0005634//nucleus	-	GO:0009847//spore germination	--
Glyma.13G193800	371	180	185	1	0	0	33.232	16.309	18.179	0.081	0	0	22.5733	0.027	-9.70744	2.63e-13	3.52e-12	--	NP_001235674.1 uncharacterized protein LOC100306482 [Glycine max]	-	-	-	-	-	-	-	--
Glyma.01G211800	1014	276	570	0	0	2	35.288	9.714	21.763	0	0	0.08	22.255	0.0266667	-9.70488	5.06e-13	6.56e-12	IFR	XP_003557093.1 isoflavone reductase [Glycine max]	-	-	-	-	-	GO:0003824//catalytic activity;GO:0003854//3-beta-hydroxy-delta5-steroid dehydrogenase activity;GO:0016491//oxidoreductase activity;GO:0016616//oxidoreductase activity, acting on the CH-OH group of donors, NAD or NADP as acceptor;GO:0016757//transferase activity, transferring glycosyl groups	GO:0005975//carbohydrate metabolic process;GO:0006694//steroid biosynthetic process;GO:0006813//potassium ion transport;GO:0055114//oxidation-reduction process	--
Glyma.05G136100	44	30	10	0	0	0	1.29	0.889	0.322	0	0	0	0.833667	0.001	-9.70333	1.22e-06	7.23e-06	GAD4	NP_001241161.1 uncharacterized protein LOC100812201 [Glycine max]	Metabolism;Metabolism;Metabolism;Metabolism;Metabolism;Metabolism	Global and overview maps;Global and overview maps;Amino acid metabolism;Metabolism of other amino acids;Carbohydrate metabolism;Metabolism of other amino acids	ko01100//Metabolic pathways;ko01110//Biosynthesis of secondary metabolites;ko00250//Alanine, aspartate and glutamate metabolism;ko00410//beta-Alanine metabolism;ko00650//Butanoate metabolism;ko00430//Taurine and hypotaurine metabolism	K01580;K01580;K01580;K01580;K01580;K01580	-	GO:0004351//glutamate decarboxylase activity;GO:0004837//tyrosine decarboxylase activity;GO:0016831//carboxy-lyase activity;GO:0030170//pyridoxal phosphate binding	GO:0006540//glutamate decarboxylation to succinate;GO:0015940//pantothenate biosynthetic process;GO:0019752//carboxylic acid metabolic process;GO:0051188//cofactor biosynthetic process	--
Glyma.06G307500	10	10	52	0	0	0	0.322	0.326	1.837	0	0	0	0.828333	0.001	-9.69407	1.15e-05	5.85e-05	SLAH1	XP_003526334.1 S-type anion channel SLAH1 [Glycine max]	-	-	-	-	GO:0005575//cellular_component;GO:0005623//cell;GO:0005886//plasma membrane;GO:0016020//membrane;GO:0016021//integral component of membrane;GO:0031224//intrinsic component of membrane;GO:0044425//membrane part;GO:0044464//cell part;GO:0071944//cell periphery	GO:0003674//molecular_function;GO:0005215//transporter activity;GO:0005216//ion channel activity;GO:0005244//voltage-gated ion channel activity;GO:0005253//anion channel activity;GO:0008308//voltage-gated anion channel activity;GO:0008509//anion transmembrane transporter activity;GO:0015075//ion transmembrane transporter activity;GO:0015103//inorganic anion transmembrane transporter activity;GO:0…	GO:0001101//response to acid chemical;GO:0006810//transport;GO:0006811//ion transport;GO:0006820//anion transport;GO:0006821//chloride transport;GO:0006873//cellular ion homeostasis;GO:0006950//response to stress;GO:0006970//response to osmotic stress;GO:0008150//biological_process;GO:0009414//response to water deprivation;GO:0009415//response to water;GO:0009628//response to abiotic stimulus;GO:…	--
Glyma.03G248900	17	14	1	0	0	0	1.307	1.089	0.084	0	0	0	0.826667	0.001	-9.69116	0.00192019	0.00641637	--	KHN31480.1 hypothetical protein glysoja_035587 [Glycine soja]	-	-	-	-	-	-	-	--
Glyma.08G110500	9268	2583	2636	6	2	9	342.706	96.613	106.943	0.211	0.068	0.382	182.087	0.220333	-9.69073	8.49e-26	3.44e-24	CHS5	NP_001347352.1 chalcone synthase 4a [Glycine max]	Metabolism;Metabolism;Metabolism;Organismal Systems	Global and overview maps;Global and overview maps;Biosynthesis of other secondary metabolites;Environmental adaptation	ko01100//Metabolic pathways;ko01110//Biosynthesis of secondary metabolites;ko00941//Flavonoid biosynthesis;ko04712//Circadian rhythm - plant	K00660;K00660;K00660;K00660	GO:0016020//membrane	GO:0004315//3-oxoacyl-[acyl-carrier-protein] synthase activity;GO:0004421//hydroxymethylglutaryl-CoA synthase activity;GO:0016747//transferase activity, transferring acyl groups other than amino-acyl groups	GO:0006633//fatty acid biosynthetic process	--
Glyma.08G023200	11	15	4	0	0	0	0.89	1.227	0.355	0	0	0	0.824	0.001	-9.6865	0.000856944	0.00310802	--	KHN16737.1 hypothetical protein glysoja_002834 [Glycine soja]	-	-	-	-	-	-	-	--
MSTRG.835	8	12	3	0	0	0	0.84	1.274	0.346	0	0	0	0.82	0.001	-9.67948	0.00351898	0.011055	--	p21-activated protein kinase-interacting protein 1-like [Glycine soja]	-	-	-	-	-	-	-	--
Glyma.13G095700	18	11	4	0	0	0	1.31	0.81	0.319	0	0	0	0.813	0.001	-9.66711	0.000573594	0.00216696	--	XP_003542068.1 uncharacterized protein LOC100814899 [Glycine max]	-	-	-	-	-	-	-	--
Glyma.16G007900	21	6	4	0	0	0	1.619	0.468	0.338	0	0	0	0.808333	0.001	-9.65881	0.00111639	0.0039437	ABP19A	XP_028207848.1 germin-like protein subfamily 3 member 1 [Glycine soja]	-	-	-	-	-	GO:0010309//acireductone dioxygenase [iron(II)-requiring] activity	GO:0055114//oxidation-reduction process	--
Glyma.12G199200	22	16	17	0	0	0	0.938	0.69	0.795	0	0	0	0.807667	0.001	-9.65762	6.51e-06	3.45e-05	MYB4	XP_003540332.2 transcription factor MYB8 [Glycine max]	-	-	-	-	GO:0005634//nucleus	GO:0003676//nucleic acid binding;GO:0005524//ATP binding;GO:0016818//hydrolase activity, acting on acid anhydrides, in phosphorus-containing anhydrides	GO:0006338//chromatin remodeling	ARR-B
Glyma.08G191900	31	35	20	0	0	0	0.807	0.976	0.605	0	0	0	0.796	0.001	-9.63662	2.09e-07	1.37e-06	BFRUCT1	KRH44129.1 hypothetical protein GLYMA_08G191900 [Glycine max]	Metabolism;Metabolism;Metabolism;Metabolism	Global and overview maps;Global and overview maps;Carbohydrate metabolism;Carbohydrate metabolism	ko01100//Metabolic pathways;ko01110//Biosynthesis of secondary metabolites;ko00500//Starch and sucrose metabolism;ko00052//Galactose metabolism	K01193;K01193;K01193;K01193	-	-	-	--
Glyma.07G243651	15747	7280	8777	13	14	13	1108.67	518.431	677.909	0.803	1.073	1.079	768.337	0.985	-9.6074	7.52e-130	3.25e-126	PR-10	NP_001236038.1 stress-induced protein SAM22 [Glycine max]	-	-	-	-	-	-	GO:0006952//defense response	--
Glyma.10G290102	3	8	5	0	0	0	0.421	1.135	0.769	0	0	0	0.775	0.001	-9.59805	0.0149135	0.0396482	kgd1	XP_003536767.1 2-oxoglutarate dehydrogenase, mitochondrial [Glycine max]	Metabolism;Metabolism;Metabolism;Metabolism	Global and overview maps;Global and overview maps;Global and overview maps;Carbohydrate metabolism	ko01100//Metabolic pathways;ko01110//Biosynthesis of secondary metabolites;ko01200//Carbon metabolism;ko00020//Citrate cycle (TCA cycle)	K00164;K00164;K00164;K00164	GO:0045252//oxoglutarate dehydrogenase complex	GO:0004591//oxoglutarate dehydrogenase (succinyl-transferring) activity	GO:0006099//tricarboxylic acid cycle;GO:0006554//lysine catabolic process;GO:0006568//tryptophan metabolic process	--
Glyma.06G006500	29	13	9	0	0	0	1.289	0.585	0.439	0	0	0	0.771	0.001	-9.59059	3.04e-05	0.000144622	ARG7	NP_001236844.2 auxin-responsive family protein [Glycine max]	Environmental Information Processing	Signal transduction	ko04075//Plant hormone signal transduction	K14488	-	-	GO:0009733//response to auxin	--
Glyma.11G129900	1038	301	189	1	0	1	30.114	8.833	6.015	0.026	0	0.033	14.9873	0.0196667	-9.57378	2.07e-15	3.44e-14	BGLU12	XP_003539053.1 cyanogenic beta-glucosidase [Glycine max]	Metabolism;Metabolism;Metabolism;Metabolism;Metabolism	Global and overview maps;Global and overview maps;Biosynthesis of other secondary metabolites;Carbohydrate metabolism;Metabolism of other amino acids	ko01100//Metabolic pathways;ko01110//Biosynthesis of secondary metabolites;ko00940//Phenylpropanoid biosynthesis;ko00500//Starch and sucrose metabolism;ko00460//Cyanoamino acid metabolism	K01188;K01188;K01188;K01188;K01188	GO:0009341//beta-galactosidase complex	GO:0004553//hydrolase activity, hydrolyzing O-glycosyl compounds;GO:0004565//beta-galactosidase activity	GO:0005975//carbohydrate metabolic process;GO:0006012//galactose metabolic process	--
Glyma.05G202600	144	154	462	1	0	0	5.307	5.744	18.584	0.039	0	0	9.87833	0.013	-9.56961	9.1e-13	1.15e-11	SWEET14	XP_025984298.1 bidirectional sugar transporter N3-like isoform X2 [Glycine max]	-	-	-	-	GO:0016021//integral component of membrane	-	-	--
Glyma.02G209200	30	11	5	0	0	0	1.46	0.542	0.267	0	0	0	0.756333	0.001	-9.56288	0.000125895	0.000536151	--	XP_003519180.1 uncharacterized protein LOC100800567 [Glycine max]	-	-	-	-	-	-	-	--
Glyma.05G223400	12	19	19	0	0	0	0.615	0.792	0.858	0	0	0	0.755	0.001	-9.56033	1.48e-05	7.41e-05	At4g26220	NP_001242455.2 anthocyanin 3'-O-methyltransferase [Glycine max]	Metabolism;Metabolism;Metabolism;Metabolism;Metabolism	Global and overview maps;Global and overview maps;Biosynthesis of other secondary metabolites;Biosynthesis of other secondary metabolites;Biosynthesis of other secondary metabolites	ko01100//Metabolic pathways;ko01110//Biosynthesis of secondary metabolites;ko00940//Phenylpropanoid biosynthesis;ko00941//Flavonoid biosynthesis;ko00945//Stilbenoid, diarylheptanoid and gingerol biosynthesis	K00588;K00588;K00588;K00588;K00588	-	GO:0008171//O-methyltransferase activity	-	--
Glyma.20G128300	26	7	4	0	0	0	1.566	0.427	0.264	0	0	0	0.752333	0.001	-9.55523	0.000535412	0.00203412	--	KHN42368.1 hypothetical protein glysoja_020080 [Glycine soja]	-	-	-	-	-	-	-	--
Glyma.06G006700	10	16	1	0	0	0	0.827	1.339	0.091	0	0	0	0.752333	0.001	-9.55523	0.00388898	0.0120881	SAUR23	XP_003527610.1 auxin-responsive protein SAUR23 [Glycine max]	Environmental Information Processing	Signal transduction	ko04075//Plant hormone signal transduction	K14488	-	-	GO:0009733//response to auxin	--
Glyma.07G136800	11	10	13	0	0	0	0.697	0.641	0.903	0	0	0	0.747	0.001	-9.54496	0.000203528	0.000838252	--	NP_001351508.1 uncharacterized protein LOC100306193 [Glycine max]	-	-	-	-	-	-	-	--
Glyma.08G109200	2351	940	745	0	5	0	86.456	34.968	30.065	0	0.204	0	50.4963	0.068	-9.53643	6.5e-10	5.87e-09	CHS5	NP_001347288.1 chalcone synthase 5 [Glycine max]	Metabolism;Metabolism;Metabolism;Organismal Systems	Global and overview maps;Global and overview maps;Biosynthesis of other secondary metabolites;Environmental adaptation	ko01100//Metabolic pathways;ko01110//Biosynthesis of secondary metabolites;ko00941//Flavonoid biosynthesis;ko04712//Circadian rhythm - plant	K00660;K00660;K00660;K00660	GO:0016020//membrane	GO:0004315//3-oxoacyl-[acyl-carrier-protein] synthase activity;GO:0004421//hydroxymethylglutaryl-CoA synthase activity;GO:0016747//transferase activity, transferring acyl groups other than amino-acyl groups	GO:0006633//fatty acid biosynthetic process	--
Glyma.11G185700	44	21	25	0	0	0	1.045	0.505	0.652	0	0	0	0.734	0.001	-9.51964	2.14e-07	1.4e-06	CYP94C1	XP_003538134.1 cytochrome P450 94C1 [Glycine max]	-	-	-	-	-	GO:0005506//iron ion binding;GO:0016705//oxidoreductase activity, acting on paired donors, with incorporation or reduction of molecular oxygen;GO:0020037//heme binding	GO:0055114//oxidation-reduction process	--
Glyma.12G199700	11	37	7	0	0	0	0.43	1.463	0.3	0	0	0	0.731	0.001	-9.51373	4.31e-05	0.000198892	3MAT	XP_006592833.2 coumaroyl-CoA:anthocyanidin 3-O-glucoside-6''-O-coumaroyltransferase 2 [Glycine max]	-	-	-	-	-	GO:0016747//transferase activity, transferring acyl groups other than amino-acyl groups	-	--
Glyma.11G238300	738	189	368	2	0	0	21.855	5.661	11.955	0.054	0	0	13.157	0.018	-9.51362	1.01e-11	1.13e-10	PAT	NP_001242772.2 aminotransferase superfamily protein [Glycine max]	Metabolism;Metabolism;Metabolism;Metabolism;Metabolism;Metabolism;Metabolism;Metabolism	Global and overview maps;Global and overview maps;Global and overview maps;Amino acid metabolism;Amino acid metabolism;Amino acid metabolism;Biosynthesis of other secondary metabolites;Biosynthesis of other secondary metabolites	ko01100//Metabolic pathways;ko01110//Biosynthesis of secondary metabolites;ko01230//Biosynthesis of amino acids;ko00350//Tyrosine metabolism;ko00400//Phenylalanine, tyrosine and tryptophan biosynthesis;ko00360//Phenylalanine metabolism;ko00950//Isoquinoline alkaloid biosynthesis;ko00960//Tropane, piperidine and pyridine alkaloid biosynthesis	K15849;K15849;K15849;K15849;K15849;K15849;K15849;K15849	GO:0005737//cytoplasm	GO:0003824//catalytic activity;GO:0004400//histidinol-phosphate transaminase activity;GO:0004838//L-tyrosine:2-oxoglutarate aminotransferase activity;GO:0009016//succinyldiaminopimelate transaminase activity;GO:0030170//pyridoxal phosphate binding;GO:0047688//aspartate 4-decarboxylase activity;GO:0048472//threonine-phosphate decarboxylase activity	GO:0000105//histidine biosynthetic process;GO:0006531//aspartate metabolic process;GO:0006559//L-phenylalanine catabolic process;GO:0006572//tyrosine catabolic process;GO:0009058//biosynthetic process;GO:0009236//cobalamin biosynthetic process;GO:0019877//diaminopimelate biosynthetic process;GO:0042398//cellular modified amino acid biosynthetic process	--
Glyma.05G037600	19	7	11	0	0	0	1.089	0.406	0.692	0	0	0	0.729	0.001	-9.50978	0.000190017	0.000787184	--	XP_006580646.1 uncharacterized protein LOC102660698 [Glycine max]	-	-	-	-	-	-	-	--
Glyma.11G171400	599	19799	1734	11	4	14	12.446	415.92	39.535	0.207	0.096	0.345	155.967	0.216	-9.49599	2.74e-11	2.93e-10	AS2	NP_001347338.1 asparagine synthetase [glutamine-hydrolyzing] 2 [Glycine max]	Metabolism;Metabolism;Metabolism;Metabolism	Global and overview maps;Global and overview maps;Global and overview maps;Amino acid metabolism	ko01100//Metabolic pathways;ko01110//Biosynthesis of secondary metabolites;ko01230//Biosynthesis of amino acids;ko00250//Alanine, aspartate and glutamate metabolism	K01953;K01953;K01953;K01953	-	GO:0004044//amidophosphoribosyltransferase activity;GO:0004066//asparagine synthase (glutamine-hydrolyzing) activity;GO:0004360//glutamine-fructose-6-phosphate transaminase (isomerizing) activity;GO:0050129//N-formylglutamate deformylase activity	GO:0006040//amino sugar metabolic process;GO:0006529//asparagine biosynthetic process;GO:0009152//purine ribonucleotide biosynthetic process;GO:0009252//peptidoglycan biosynthetic process;GO:0019557//histidine catabolic process to glutamate and formate	--
Glyma.05G096602	6	7	4	0	0	0	0.744	0.877	0.544	0	0	0	0.721667	0.001	-9.49519	0.0100996	0.0281533	IRX14	RZC11754.1 putative beta-1,4-xylosyltransferase IRX14 isoform A [Glycine soja]	-	-	-	-	GO:0016020//membrane	GO:0015018//galactosylgalactosylxylosylprotein 3-beta-glucuronosyltransferase activity	-	--
Glyma.08G109500	12744	4660	4032	11	11	7	451.83	167.132	156.806	0.367	0.428	0.284	258.589	0.359667	-9.48979	7.51e-44	1e-41	CHS1	NP_001358306.1 chalcone synthase 9 [Glycine max]	Metabolism;Metabolism;Metabolism;Organismal Systems	Global and overview maps;Global and overview maps;Biosynthesis of other secondary metabolites;Environmental adaptation	ko01100//Metabolic pathways;ko01110//Biosynthesis of secondary metabolites;ko00941//Flavonoid biosynthesis;ko04712//Circadian rhythm - plant	K00660;K00660;K00660;K00660	GO:0016020//membrane	GO:0004315//3-oxoacyl-[acyl-carrier-protein] synthase activity;GO:0004421//hydroxymethylglutaryl-CoA synthase activity;GO:0016747//transferase activity, transferring acyl groups other than amino-acyl groups	GO:0006633//fatty acid biosynthetic process	--
Glyma.03G246800	6	12	10	0	0	0	0.44	0.89	0.805	0	0	0	0.711667	0.001	-9.47506	0.000834481	0.00303547	CML5	NP_001235963.1 uncharacterized protein LOC100500550 [Glycine max]	-	-	-	-	GO:0030880//RNA polymerase complex	GO:0004553//hydrolase activity, hydrolyzing O-glycosyl compounds;GO:0005509//calcium ion binding;GO:0005515//protein binding	GO:0000272//polysaccharide catabolic process;GO:0006352//DNA-templated transcription, initiation	--
Glyma.08G154500	4	33	14	0	0	0	0.161	1.345	0.619	0	0	0	0.708333	0.001	-9.46828	9.42e-05	0.000409688	WIP2	XP_003531439.1 zinc finger protein WIP2 [Glycine max]	-	-	-	-	-	-	-	--
Glyma.13G308800	24	5	11	0	0	0	1.233	0.26	0.62	0	0	0	0.704333	0.001	-9.46011	0.000210481	0.000863676	--	XP_006594900.1 uncharacterized protein LOC102662688 [Glycine max]	-	-	-	-	-	GO:0003729//mRNA binding	-	--
Glyma.12G137700	36	45	13	0	0	0	0.775	0.993	0.32	0	0	0	0.696	0.001	-9.44294	3.35e-07	2.14e-06	CIGR1	XP_006592516.1 scarecrow-like protein 21 isoform X1 [Glycine max]	-	-	-	-	-	-	-	GRAS
Glyma.16G149101	14	19	9	0	0	0	0.678	0.931	0.478	0	0	0	0.695667	0.001	-9.44225	6.41e-05	0.000287283	--	KHN45184.1 MATE efflux family protein 8 [Glycine soja]	-	-	-	-	-	-	-	--
MSTRG.19579	347	179	204	0	1	0	13.464	7.025	8.683	0	0.042	0	9.724	0.014	-9.43998	1.94e-13	2.64e-12	HIPP39	heavy metal-associated isoprenylated plant protein 39-like [Glycine max]	-	-	-	-	-	-	-	--
Glyma.08G174900	16	4	14	0	0	0	0.931	0.235	0.894	0	0	0	0.686667	0.001	-9.42347	0.000458896	0.00176765	GST3	NP_001238712.2 tau class glutathione S-transferase [Glycine max]	Metabolism;Metabolism	Global and overview maps;Metabolism of other amino acids	ko01100//Metabolic pathways;ko00480//Glutathione metabolism	K00799;K00799	-	GO:0005515//protein binding;GO:0016034//maleylacetoacetate isomerase activity	GO:0006559//L-phenylalanine catabolic process;GO:0006572//tyrosine catabolic process;GO:0006749//glutathione metabolic process	--
Glyma.15G049700	1794	713	662	4	1	0	49.26	19.802	19.94	0.1	0.03	0	29.6673	0.0433333	-9.41918	1.67e-19	4.07e-18	At1g68170	XP_003547067.2 WAT1-related protein At1g68170 [Glycine max]	-	-	-	-	GO:0016020//membrane;GO:0016021//integral component of membrane	-	-	--
Glyma.14G211400	3	4	27	0	0	0	0.168	0.226	1.656	0	0	0	0.683333	0.001	-9.41645	0.00152308	0.0052128	--	KHN39490.1 Protein XRI1 [Glycine soja]	-	-	-	-	-	-	-	--
Glyma.02G089400	19	2	2	0	0	0	1.674	0.178	0.193	0	0	0	0.681667	0.001	-9.41292	0.0085421	0.0243077	--	XP_028200578.1 uncharacterized protein LOC114384931 [Glycine soja]	-	-	-	-	-	-	-	--
Glyma.17G166600	3704	1272	1146	4	3	2	154.541	53.682	52.453	0.152	0.136	0.096	86.892	0.128	-9.40694	2.25e-28	1.1e-26	--	NP_001239759.1 uncharacterized protein LOC100782360 precursor [Glycine max]	-	-	-	-	-	-	-	--
Glyma.13G208000	537	2131	871	1	2	2	17.046	68.424	30.331	0.029	0.069	0.073	38.6003	0.057	-9.40344	9.09e-32	5.5e-30	GIP2	XP_003542883.1 basic 7S globulin [Glycine max]	-	-	-	-	-	-	-	--
Glyma.01G129000	13	24	1	0	0	0	0.682	1.277	0.067	0	0	0	0.675333	0.001	-9.39946	0.00108435	0.00384279	At5g01750	XP_003516997.1 protein LURP-one-related 15 [Glycine max]	-	-	-	-	-	-	-	--
Glyma.13G186200	346	138	227	0	1	0	13.62	5.495	9.802	0	0.043	0	9.639	0.0143333	-9.39337	4.32e-13	5.64e-12	OPR11	NP_001241458.1 uncharacterized protein LOC100797662 [Glycine max]	Metabolism;Metabolism;Metabolism	Global and overview maps;Global and overview maps;Lipid metabolism	ko01100//Metabolic pathways;ko01110//Biosynthesis of secondary metabolites;ko00592//alpha-Linolenic acid metabolism	K05894;K05894;K05894	-	GO:0010181//FMN binding;GO:0016491//oxidoreductase activity	GO:0055114//oxidation-reduction process	--
Glyma.02G086850	26	21	16	0	0	0	0.786	0.673	0.549	0	0	0	0.669333	0.001	-9.38658	2.49e-06	1.4e-05	PME29	RZC24025.1 putative pectinesterase 29 [Glycine soja]	-	-	-	-	-	GO:0030599//pectinesterase activity	GO:0042545//cell wall modification	--
Glyma.16G199000	2	15	23	0	0	0	0.094	0.711	1.182	0	0	0	0.662333	0.001	-9.37141	0.000489498	0.001876	DREB1D	NP_001267504.1 AP2-lke DNA-binding domain-containing protein [Glycine max]	-	-	-	-	-	GO:0003700//transcription factor activity, sequence-specific DNA binding	GO:0006355//regulation of transcription, DNA-templated	AP2-EREBP
Glyma.17G055600	20	3	12	0	0	0	1.091	0.166	0.718	0	0	0	0.658333	0.001	-9.36267	0.000581228	0.00219445	--	XP_006600459.1 uncharacterized protein LOC102660830 [Glycine max]	-	-	-	-	-	-	-	--
Glyma.19G202300	4	15	11	0	0	0	0.253	0.959	0.763	0	0	0	0.658333	0.001	-9.36267	0.00087077	0.00315234	--	XP_006605245.1 VQ motif-containing protein 8, chloroplastic [Glycine max]	-	-	-	-	-	-	-	--
Glyma.06G024500	6	6	22	0	0	0	0.326	0.33	1.313	0	0	0	0.656333	0.001	-9.35828	0.000576769	0.00217838	GASA1	XP_003527650.1 gibberellin-regulated protein 1 [Glycine max]	-	-	-	-	-	-	-	--
Glyma.15G054500	515	83	134	0	0	1	16.719	2.726	4.772	0	0	0.037	8.07233	0.0123333	-9.35428	1.62e-08	1.23e-07	UGT85A24	XP_003545683.2 7-deoxyloganetin glucosyltransferase [Glycine max]	-	-	-	-	-	GO:0008194//UDP-glycosyltransferase activity	-	--
Glyma.01G135200	7189	2034	3250	8	5	6	196.095	56.12	97.252	0.198	0.149	0.188	116.489	0.178333	-9.3514	2.89e-38	2.68e-36	CYP82A4	KRH76155.1 hypothetical protein GLYMA_01G135200 [Glycine max]	-	-	-	-	-	GO:0005506//iron ion binding;GO:0016705//oxidoreductase activity, acting on paired donors, with incorporation or reduction of molecular oxygen;GO:0020037//heme binding	GO:0055114//oxidation-reduction process	--
Glyma.17G067200	273	275	178	0	0	1	8.784	8.95	6.283	0	0	0.037	8.00567	0.0123333	-9.34231	9.88e-14	1.38e-12	GLR2.8	XP_028209263.1 glutamate receptor 2.8-like [Glycine soja]	-	-	-	-	GO:0016020//membrane	GO:0004970//ionotropic glutamate receptor activity;GO:0015276//ligand-gated ion channel activity	-	--
Glyma.01G209500	5	5	37	0	0	0	0.192	0.194	1.559	0	0	0	0.648333	0.001	-9.34059	0.000281835	0.0011288	PME68	XP_003517421.1 probable pectinesterase 68 [Glycine max]	-	-	-	-	-	GO:0030599//pectinesterase activity	GO:0042545//cell wall modification	--
Glyma.18G254800	1	3	48	0	0	0	0.034	0.104	1.802	0	0	0	0.646667	0.001	-9.33688	0.000994753	0.00355324	At5g33370	XP_003552505.1 GDSL esterase/lipase At5g33370 isoform X1 [Glycine max]	-	-	-	-	-	GO:0016788//hydrolase activity, acting on ester bonds	-	--
Glyma.11G070500	8883	1524	2895	6	8	6	391.692	67.975	140.035	0.24	0.384	0.304	199.901	0.309333	-9.33591	5.4e-26	2.22e-24	IFR	NP_001276127.2 isoflavone reductase [Glycine max]	-	-	-	-	-	GO:0003824//catalytic activity;GO:0003854//3-beta-hydroxy-delta5-steroid dehydrogenase activity;GO:0016491//oxidoreductase activity;GO:0016616//oxidoreductase activity, acting on the CH-OH group of donors, NAD or NADP as acceptor;GO:0016757//transferase activity, transferring glycosyl groups	GO:0005975//carbohydrate metabolic process;GO:0006694//steroid biosynthetic process;GO:0006813//potassium ion transport;GO:0055114//oxidation-reduction process	--
Glyma.09G251500	13	29	16	0	0	0	0.412	0.949	0.574	0	0	0	0.645	0.001	-9.33316	7e-06	3.69e-05	--	XP_006587812.1 uncharacterized protein LOC100814260 isoform X1 [Glycine max]	-	-	-	-	-	-	-	--
Glyma.02G104300	3943	2082	2515	4	6	3	109.144	58.294	76.367	0.101	0.181	0.096	81.2683	0.126	-9.33313	8.39e-75	4.77e-72	AOG	XP_003518708.1 abscisate beta-glucosyltransferase [Glycine max]	Metabolism;Metabolism;Metabolism	Global and overview maps;Global and overview maps;Metabolism of terpenoids and polyketides	ko01100//Metabolic pathways;ko01110//Biosynthesis of secondary metabolites;ko00906//Carotenoid biosynthesis	K14595;K14595;K14595	-	GO:0008194//UDP-glycosyltransferase activity;GO:0016758//transferase activity, transferring hexosyl groups;GO:0019784//NEDD8-specific protease activity	GO:0039693//viral DNA genome replication;GO:0051262//protein tetramerization	--
Glyma.04G094800	12	18	26	0	0	0	0.366	0.62	0.945	0	0	0	0.643667	0.001	-9.33017	8.17e-06	4.26e-05	YAB4	XP_003523786.2 axial regulator YABBY 4 isoform X4 [Glycine max]	-	-	-	-	-	-	GO:0007275//multicellular organism development	C2C2-YABBY
Glyma.13G035700	23	50	17	0	0	0	0.481	1.057	0.39	0	0	0	0.642667	0.001	-9.32793	3.87e-07	2.44e-06	WAK5	XP_003543967.1 putative wall-associated receptor kinase-like 16 [Glycine max]	-	-	-	-	-	GO:0004672//protein kinase activity;GO:0005509//calcium ion binding;GO:0005524//ATP binding;GO:0030247//polysaccharide binding	GO:0006468//protein phosphorylation	--
Glyma.09G281900	35	13	5	0	0	0	1.254	0.471	0.197	0	0	0	0.640667	0.001	-9.32343	6.32e-05	0.000283578	COMT1	KRH40859.1 hypothetical protein GLYMA_09G281900 [Glycine max]	Metabolism;Metabolism;Metabolism	Global and overview maps;Global and overview maps;Biosynthesis of other secondary metabolites	ko01100//Metabolic pathways;ko01110//Biosynthesis of secondary metabolites;ko00940//Phenylpropanoid biosynthesis	K13066;K13066;K13066	GO:0005576//extracellular region	GO:0008168//methyltransferase activity;GO:0008171//O-methyltransferase activity;GO:0046983//protein dimerization activity	GO:0006480//N-terminal protein amino acid methylation;GO:0016051//carbohydrate biosynthetic process;GO:0019229//regulation of vasoconstriction	--
Glyma.05G033600	512	99	78	0	1	0	46.475	9.09	7.767	0	0.099	0	21.1107	0.033	-9.32129	6.97e-08	4.86e-07	--	XP_003525171.1 uncharacterized protein LOC100813287 [Glycine max]	-	-	-	-	-	-	-	--
Glyma.15G272200	9	2	8	0	0	0	0.929	0.147	0.825	0	0	0	0.633667	0.001	-9.30758	0.00886726	0.0251137	--	KRH13913.1 hypothetical protein GLYMA_15G272200 [Glycine max]	-	-	-	-	-	-	-	--
Glyma.12G054300	42	12	20	0	0	0	1.049	0.303	0.548	0	0	0	0.633333	0.001	-9.30682	2.36e-06	1.34e-05	BGLU12	XP_006592165.2 cyanogenic beta-glucosidase [Glycine max]	Metabolism;Metabolism;Metabolism;Metabolism;Metabolism	Global and overview maps;Global and overview maps;Biosynthesis of other secondary metabolites;Carbohydrate metabolism;Metabolism of other amino acids	ko01100//Metabolic pathways;ko01110//Biosynthesis of secondary metabolites;ko00940//Phenylpropanoid biosynthesis;ko00500//Starch and sucrose metabolism;ko00460//Cyanoamino acid metabolism	K01188;K01188;K01188;K01188;K01188	GO:0009341//beta-galactosidase complex	GO:0004553//hydrolase activity, hydrolyzing O-glycosyl compounds;GO:0004565//beta-galactosidase activity	GO:0005975//carbohydrate metabolic process;GO:0006012//galactose metabolic process	--
Glyma.10G036300	12	4	2	0	0	0	1.248	0.421	0.228	0	0	0	0.632333	0.001	-9.30454	0.0127639	0.0346412	ERF.C.3	KRH32176.1 hypothetical protein GLYMA_10G036300 [Glycine max]	Environmental Information Processing;Environmental Information Processing	Signal transduction;Signal transduction	ko04075//Plant hormone signal transduction;ko04016//MAPK signaling pathway - plant	K14516;K14516	-	GO:0003700//transcription factor activity, sequence-specific DNA binding;GO:0016896//exoribonuclease activity, producing 5'-phosphomonoesters	GO:0006355//regulation of transcription, DNA-templated;GO:0006364//rRNA processing;GO:0042780//tRNA 3'-end processing	AP2-EREBP
Glyma.06G061200	4	4	18	0	0	0	0.271	0.275	1.34	0	0	0	0.628667	0.001	-9.29615	0.00286911	0.00919527	At2g25060	NP_001235764.2 ENODL1-like domain-containing protein precursor [Glycine max]	-	-	-	-	-	GO:0009055//electron carrier activity	-	--
Glyma.10G006600	699	253	444	0	0	2	29.55	10.835	20.591	0	0	0.097	20.3253	0.0323333	-9.29604	7.7e-17	1.47e-15	MYB14	XP_003535693.1 transcription factor MYB4 [Glycine max]	-	-	-	-	GO:0005634//nucleus	GO:0003676//nucleic acid binding;GO:0005524//ATP binding;GO:0016818//hydrolase activity, acting on acid anhydrides, in phosphorus-containing anhydrides	GO:0006338//chromatin remodeling	ARR-B
Glyma.04G100200	5	4	35	0	0	0	0.197	0.159	1.511	0	0	0	0.622333	0.001	-9.28154	0.000433428	0.00167808	EXL2	XP_003523812.1 protein EXORDIUM-like 2 [Glycine max]	-	-	-	-	-	-	-	--
Glyma.11G146899	16	7	15	0	0	0	0.74	0.327	0.761	0	0	0	0.609333	0.001	-9.25109	0.000141587	0.000597731	--	XP_003539101.2 chitinase 2 [Glycine max]	-	-	-	-	-	-	GO:0005975//carbohydrate metabolic process	--
Glyma.03G003000	653	434	267	0	0	2	12.325	8.286	5.528	0	0	0.043	8.713	0.0143333	-9.24765	5.94e-17	1.15e-15	PK1	XP_006576287.1 putative receptor protein kinase ZmPK1 [Glycine max]	-	-	-	-	-	GO:0004672//protein kinase activity;GO:0005524//ATP binding	GO:0006468//protein phosphorylation;GO:0048544//recognition of pollen	--
Glyma.04G046000	30	2	4	0	0	0	1.494	0.101	0.219	0	0	0	0.604667	0.001	-9.24	0.00154171	0.00526907	--	XP_028227141.1 uncharacterized protein LOC114408311 [Glycine soja]	-	-	-	-	GO:0016021//integral component of membrane	-	-	--
Glyma.15G052700	1081	334	497	0	3	0	44.386	13.872	22.387	0	0.134	0	26.8817	0.0446667	-9.23321	5.34e-13	6.91e-12	PNC2	XP_014622898.1 cationic peroxidase 2 [Glycine max]	Metabolism;Metabolism;Metabolism	Global and overview maps;Global and overview maps;Biosynthesis of other secondary metabolites	ko01100//Metabolic pathways;ko01110//Biosynthesis of secondary metabolites;ko00940//Phenylpropanoid biosynthesis	K00430;K00430;K00430	-	GO:0004601//peroxidase activity;GO:0020037//heme binding	GO:0006979//response to oxidative stress;GO:0055114//oxidation-reduction process	--
Glyma.01G172100	15	16	6	0	0	0	0.714	0.77	0.313	0	0	0	0.599	0.001	-9.22641	0.000194095	0.000802693	--	XP_003517217.1 uncharacterized protein LOC100793661 [Glycine max]	-	-	-	-	-	-	-	--
Glyma.12G054200	714	251	102	2	0	0	21.294	7.525	3.304	0.054	0	0	10.7077	0.018	-9.21643	9.65e-09	7.5e-08	BGLU12	XP_003539378.1 cyanogenic beta-glucosidase [Glycine max]	Metabolism;Metabolism;Metabolism;Metabolism;Metabolism	Global and overview maps;Global and overview maps;Biosynthesis of other secondary metabolites;Carbohydrate metabolism;Metabolism of other amino acids	ko01100//Metabolic pathways;ko01110//Biosynthesis of secondary metabolites;ko00940//Phenylpropanoid biosynthesis;ko00500//Starch and sucrose metabolism;ko00460//Cyanoamino acid metabolism	K01188;K01188;K01188;K01188;K01188	GO:0009341//beta-galactosidase complex	GO:0004553//hydrolase activity, hydrolyzing O-glycosyl compounds;GO:0004565//beta-galactosidase activity	GO:0005975//carbohydrate metabolic process;GO:0006012//galactose metabolic process	--
Glyma.18G038400	9	3	12	0	0	0	0.635	0.214	0.929	0	0	0	0.592667	0.001	-9.21108	0.00285053	0.00914115	PP16-1	NP_001241108.1 uncharacterized protein LOC100805025 [Glycine max]	-	-	-	-	GO:0005575//cellular_component;GO:0005622//intracellular;GO:0005623//cell;GO:0005737//cytoplasm;GO:0005886//plasma membrane;GO:0016020//membrane;GO:0044424//intracellular part;GO:0044464//cell part;GO:0071944//cell periphery	GO:0003674//molecular_function;GO:0005488//binding;GO:0005543//phospholipid binding;GO:0005544//calcium-dependent phospholipid binding;GO:0008289//lipid binding;GO:0043167//ion binding;GO:0043168//anion binding	GO:0006950//response to stress;GO:0006952//defense response;GO:0008150//biological_process;GO:0050896//response to stimulus	--
Glyma.16G164200	11944	6587	8976	15	18	13	484.919	270.506	399.777	0.553	0.796	0.607	385.067	0.652	-9.20602	4.7e-155	5.07e-151	PER12	NP_001242769.1 peroxidase precursor [Glycine max]	Metabolism;Metabolism;Metabolism	Global and overview maps;Global and overview maps;Biosynthesis of other secondary metabolites	ko01100//Metabolic pathways;ko01110//Biosynthesis of secondary metabolites;ko00940//Phenylpropanoid biosynthesis	K00430;K00430;K00430	-	GO:0004601//peroxidase activity;GO:0020037//heme binding	GO:0006979//response to oxidative stress;GO:0055114//oxidation-reduction process	--
Glyma.12G149100	701	2807	2108	1	3	5	23.248	94.149	76.663	0.03	0.108	0.191	64.6867	0.109667	-9.2042	9.13e-25	3.42e-23	JA2L	NP_001304273.1 NAC domain-containing protein 72 [Glycine max]	-	-	-	-	-	GO:0003677//DNA binding	GO:0006355//regulation of transcription, DNA-templated	NAC
Glyma.13G153800	9	4	9	0	0	0	0.695	0.312	0.762	0	0	0	0.589667	0.001	-9.20376	0.00333692	0.0105513	--	XP_003542606.1 uncharacterized protein LOC100793955 [Glycine max]	-	-	-	-	GO:0005802//trans-Golgi network	GO:0003723//RNA binding;GO:0071253//connexin binding	GO:0042998//positive regulation of Golgi to plasma membrane protein transport	--
Glyma.06G154700	743	626	499	1	2	0	29.964	25.561	22.124	0.039	0.093	0	25.883	0.044	-9.20029	8.31e-25	3.13e-23	--	XP_014631961.1 uncharacterized protein LOC100811694 isoform X1 [Glycine max]	-	-	-	-	-	GO:0008017//microtubule binding	-	--
Glyma.13G285300	19869	9211	11475	31	26	13	590.968	277.118	374.418	0.838	0.842	0.445	414.168	0.708333	-9.19157	1.8e-134	9.74e-131	CYP82A2	NP_001240077.1 cytochrome P450 82A2 [Glycine max]	-	-	-	-	-	GO:0005506//iron ion binding;GO:0016705//oxidoreductase activity, acting on paired donors, with incorporation or reduction of molecular oxygen;GO:0020037//heme binding	GO:0055114//oxidation-reduction process	--
Glyma.13G104700	21	20	22	0	0	0	0.56	0.54	0.644	0	0	0	0.581333	0.001	-9.18322	1.94e-06	1.12e-05	CKX3	XP_003542331.1 cytokinin dehydrogenase 3 isoform X1 [Glycine max]	Metabolism	Metabolism of terpenoids and polyketides	ko00908//Zeatin biosynthesis	K00279	-	GO:0008891//glycolate oxidase activity;GO:0016491//oxidoreductase activity;GO:0019139//cytokinin dehydrogenase activity;GO:0050660//flavin adenine dinucleotide binding	GO:0005975//carbohydrate metabolic process;GO:0009690//cytokinin metabolic process;GO:0055114//oxidation-reduction process	--
Glyma.18G246100	4	31	7	0	0	0	0.162	1.269	0.311	0	0	0	0.580667	0.001	-9.18157	0.000373849	0.00146594	BHLH25	RZB53257.1 Transcription factor bHLH25, partial [Glycine soja]	-	-	-	-	-	GO:0046983//protein dimerization activity	GO:0016032//viral process	bHLH
Glyma.06G300200	17	12	10	0	0	0	0.733	0.523	0.473	0	0	0	0.576333	0.001	-9.17076	9.24e-05	0.00040295	MYB14	XP_003526304.1 transcription factor MYB14 [Glycine max]	-	-	-	-	GO:0005634//nucleus	GO:0003676//nucleic acid binding;GO:0005524//ATP binding;GO:0016818//hydrolase activity, acting on acid anhydrides, in phosphorus-containing anhydrides	GO:0006338//chromatin remodeling	ARR-B
Glyma.01G134600	2034	1665	919	3	4	1	75.21	62.274	37.278	0.101	0.161	0.043	58.254	0.101667	-9.16237	8.37e-49	1.37e-46	G4DT	NP_001335591.1 glycinol 2-dimethylallyl transferase [Glycine max]	Metabolism;Metabolism;Metabolism	Global and overview maps;Global and overview maps;Metabolism of cofactors and vitamins	ko01100//Metabolic pathways;ko01110//Biosynthesis of secondary metabolites;ko00130//Ubiquinone and other terpenoid-quinone biosynthesis	K09833;K09833;K09833	GO:0016021//integral component of membrane	GO:0008412//4-hydroxybenzoate octaprenyltransferase activity;GO:0016765//transferase activity, transferring alkyl or aryl (other than methyl) groups;GO:0016767//geranylgeranyl-diphosphate geranylgeranyltransferase activity;GO:0046408//chlorophyll synthetase activity	GO:0006744//ubiquinone biosynthetic process	--
Glyma.13G088300	19	21	12	0	0	0	0.605	0.677	0.419	0	0	0	0.567	0.001	-9.1472	1.19e-05	6.03e-05	TPPD	XP_003543766.1 probable trehalose-phosphate phosphatase H [Glycine max]	Metabolism;Metabolism;Metabolism	Global and overview maps;Global and overview maps;Carbohydrate metabolism	ko01100//Metabolic pathways;ko01110//Biosynthesis of secondary metabolites;ko00500//Starch and sucrose metabolism	K01087;K01087;K01087	-	GO:0003824//catalytic activity;GO:0004805//trehalose-phosphatase activity;GO:0008967//phosphoglycolate phosphatase activity;GO:0016787//hydrolase activity	GO:0005992//trehalose biosynthetic process;GO:0008152//metabolic process	--
Glyma.19G195200	14	7	16	0	0	0	0.615	0.311	0.771	0	0	0	0.565667	0.001	-9.14381	0.000164612	0.000689545	SAUR40	XP_003553600.1 auxin-responsive protein SAUR23 [Glycine max]	Environmental Information Processing	Signal transduction	ko04075//Plant hormone signal transduction	K14488	-	-	GO:0009733//response to auxin	--
Glyma.08G021800	6	12	21	0	0	0	0.247	0.499	0.947	0	0	0	0.564333	0.001	-9.1404	0.00017346	0.000723313	--	XP_006584758.1 uncharacterized protein LOC100779644 [Glycine max]	-	-	-	-	-	-	-	--
Glyma.09G147200	1	12	16	0	0	0	0.055	0.67	0.968	0	0	0	0.564333	0.001	-9.1404	0.00299653	0.00956534	DREB1D	KRH38616.1 hypothetical protein GLYMA_09G147200 [Glycine max]	-	-	-	-	-	GO:0003700//transcription factor activity, sequence-specific DNA binding	GO:0006355//regulation of transcription, DNA-templated	AP2-EREBP
Glyma.07G065700	20	14	21	0	0	0	0.592	0.419	0.681	0	0	0	0.564	0.001	-9.13955	6.88e-06	3.63e-05	ACS1	XP_014633284.1 1-aminocyclopropane-1-carboxylate synthase [Glycine max]	Metabolism;Metabolism;Environmental Information Processing;Metabolism	Global and overview maps;Global and overview maps;Signal transduction;Amino acid metabolism	ko01100//Metabolic pathways;ko01110//Biosynthesis of secondary metabolites;ko04016//MAPK signaling pathway - plant;ko00270//Cysteine and methionine metabolism	K20772;K20772;K20772;K20772	GO:0005737//cytoplasm	GO:0003824//catalytic activity;GO:0004400//histidinol-phosphate transaminase activity;GO:0004838//L-tyrosine:2-oxoglutarate aminotransferase activity;GO:0009016//succinyldiaminopimelate transaminase activity;GO:0016829//lyase activity;GO:0030170//pyridoxal phosphate binding;GO:0047688//aspartate 4-decarboxylase activity;GO:0048472//threonine-phosphate decarboxylase activity	GO:0000105//histidine biosynthetic process;GO:0006520//cellular amino acid metabolic process;GO:0006531//aspartate metabolic process;GO:0006559//L-phenylalanine catabolic process;GO:0006572//tyrosine catabolic process;GO:0009058//biosynthetic process;GO:0009236//cobalamin biosynthetic process;GO:0019877//diaminopimelate biosynthetic process;GO:0042398//cellular modified amino acid biosynthetic pr…	--
Glyma.08G250300	9	9	2	0	0	0	0.74	0.749	0.199	0	0	0	0.562667	0.001	-9.13614	0.00741814	0.0214653	--	XP_003531875.1 uncharacterized protein LOC100527287 [Glycine max]	-	-	-	-	-	-	-	--
Glyma.14G186400	11	507	114	0	0	1	0.848	39.542	9.643	0	0	0.089	16.6777	0.0296667	-9.13486	1.24e-05	6.3e-05	--	NP_001235875.1 uncharacterized protein LOC100305728 [Glycine max]	-	-	-	-	-	GO:0005525//GTP binding	-	--
Glyma.14G085500	14	11	10	0	0	0	0.649	0.516	0.509	0	0	0	0.558	0.001	-9.12412	0.000173056	0.000721834	WRKY7	XP_025981129.1 probable WRKY transcription factor 7 [Glycine max]	-	-	-	-	GO:0005575//cellular_component;GO:0005622//intracellular;GO:0005623//cell;GO:0005634//nucleus;GO:0016020//membrane;GO:0043226//organelle;GO:0043227//membrane-bounded organelle;GO:0043229//intracellular organelle;GO:0043231//intracellular membrane-bounded organelle;GO:0044424//intracellular part;GO:0044464//cell part	GO:0003674//molecular_function;GO:0003676//nucleic acid binding;GO:0003677//DNA binding;GO:0003700//transcription factor activity, sequence-specific DNA binding;GO:0005267//potassium channel activity;GO:0005488//binding;GO:0005515//protein binding;GO:0005516//calmodulin binding;GO:0043565//sequence-specific DNA binding;GO:0097159//organic cyclic compound binding;GO:1901363//heterocyclic compound …	GO:0006139//nucleobase-containing compound metabolic process;GO:0006351//transcription, DNA-templated;GO:0006355//regulation of transcription, DNA-templated;GO:0006725//cellular aromatic compound metabolic process;GO:0006807//nitrogen compound metabolic process;GO:0008150//biological_process;GO:0008152//metabolic process;GO:0009058//biosynthetic process;GO:0009059//macromolecule biosynthetic proc…	--
Glyma.03G015800	649	259	272	0	2	0	39.538	15.96	18.178	0	0.133	0	24.5587	0.0443333	-9.11362	9.51e-16	1.64e-14	BAP2	NP_001238308.2 C2 domain-containing protein [Glycine max]	-	-	-	-	-	-	-	--
Glyma.13G180200	25	4	2	0	0	0	1.319	0.213	0.116	0	0	0	0.549333	0.001	-9.10154	0.00246295	0.00802636	HSFA5	XP_028189362.1 heat stress transcription factor B-2a-like [Glycine soja]	-	-	-	-	-	GO:0003700//transcription factor activity, sequence-specific DNA binding;GO:0043565//sequence-specific DNA binding	GO:0006355//regulation of transcription, DNA-templated	HSF
Glyma.15G079200	14	10	8	0	0	0	0.701	0.507	0.439	0	0	0	0.549	0.001	-9.10066	0.000342904	0.0013532	ERF091	XP_025981540.1 ethylene-responsive transcription factor ERF091-like [Glycine max]	-	-	-	-	-	GO:0003700//transcription factor activity, sequence-specific DNA binding	GO:0006355//regulation of transcription, DNA-templated	AP2-EREBP
Glyma.15G035400	0	9	16	0	0	0	0	0.562	1.083	0	0	0	0.548333	0.001	-9.09891	0.015059	0.039993	--	KRH10217.1 hypothetical protein GLYMA_15G035400 [Glycine max]	-	-	-	-	-	-	-	--
Glyma.04G178800	25	13	8	0	0	0	0.873	0.459	0.307	0	0	0	0.546333	0.001	-9.09364	5.47e-05	0.000247927	JGB	XP_003522361.1 protein JINGUBANG [Glycine max]	-	-	-	-	-	GO:0005515//protein binding	-	--
Glyma.16G174800	51	51	18	0	0	0	0.678	0.688	0.265	0	0	0	0.543667	0.001	-9.08658	3.65e-08	2.64e-07	EIX2	XP_025981814.1 receptor-like protein EIX2 [Glycine max]	-	-	-	-	-	GO:0005515//protein binding	-	--
Glyma.13G310800	20	6	5	0	0	0	1.025	0.311	0.281	0	0	0	0.539	0.001	-9.07414	0.0009158	0.0032985	--	XP_006594906.1 uncharacterized protein LOC102665048 [Glycine max]	-	-	-	-	-	-	-	--
Glyma.15G134400	11	11	27	0	0	0	0.343	0.347	0.922	0	0	0	0.537333	0.001	-9.06967	3.25e-05	0.000153892	PATL4	NP_001242249.2 patellin-4-like [Glycine max]	-	-	-	-	-	-	-	--
Glyma.09G185500	42	30618	6066	32	2	34	1.863	1373.52	295.178	1.29	0.097	1.735	556.852	1.04067	-9.06364	2.66e-06	1.5e-05	--	XP_028181895.1 dehydrin DHN3-like [Glycine soja]	-	-	-	-	-	-	GO:0009415//response to water	--
Glyma.09G048900	46	1	6	0	0	0	1.353	0.043	0.208	0	0	0	0.534667	0.001	-9.0625	0.000534656	0.00203176	CYP81E1	XP_003533557.1 isoflavone 2'-hydroxylase [Glycine max]	-	-	-	-	-	GO:0005506//iron ion binding;GO:0016705//oxidoreductase activity, acting on paired donors, with incorporation or reduction of molecular oxygen;GO:0020037//heme binding	GO:0055114//oxidation-reduction process	--
Glyma.19G246700	21	4	1	0	0	0	1.288	0.248	0.067	0	0	0	0.534333	0.001	-9.0616	0.00609599	0.0180556	--	KRG97018.1 hypothetical protein GLYMA_19G246700 [Glycine max]	-	-	-	-	-	-	-	--
Glyma.09G159900	36	10	9	0	0	0	1.03	0.289	0.283	0	0	0	0.534	0.001	-9.0607	3.34e-05	0.000157402	At3g02645	XP_003533280.1 putative UPF0481 protein At3g02645 [Glycine max]	-	-	-	-	-	-	-	--
Glyma.18G202400	13	11	9	0	0	0	0.612	0.524	0.465	0	0	0	0.533667	0.001	-9.0598	0.000256375	0.00103431	GT-3A	XP_003551560.1 trihelix transcription factor GT-3b [Glycine max]	-	-	-	-	-	-	-	Trihelix
Glyma.17G008000	1562	625	449	3	0	2	46.181	18.691	14.563	0.081	0	0.068	26.4783	0.0496667	-9.05832	9.4e-18	1.95e-16	At4g17280	XP_003549543.1 cytochrome b561 and DOMON domain-containing protein At5g47530 [Glycine max]	-	-	-	-	-	-	-	--
Glyma.02G032700	9	8	26	0	0	0	0.315	0.283	0.999	0	0	0	0.532333	0.001	-9.05619	0.00011087	0.000477053	RSS3	XP_003519586.1 uncharacterized protein LOC100799671 [Glycine max]	-	-	-	-	-	-	-	--
Glyma.20G249200	14	4	29	0	0	0	0.447	0.129	1.015	0	0	0	0.530333	0.001	-9.05076	0.000124749	0.000531763	LA1	XP_006606602.1 protein LAZY 1 [Glycine max]	-	-	-	-	-	-	-	--
Glyma.20G139400	243	122	76	0	1	0	4.301	2.321	1.322	0	0.015	0	2.648	0.005	-9.04876	6.96e-11	7.08e-10	CRK25	XP_006606023.2 cysteine-rich receptor-like protein kinase 15 isoform X1 [Glycine max]	-	-	-	-	-	GO:0003674//molecular_function;GO:0004672//protein kinase activity;GO:0005524//ATP binding	GO:0006468//protein phosphorylation;GO:0009306//protein secretion	--
Glyma.12G079800	13	9	20	0	0	0	0.468	0.328	0.79	0	0	0	0.528667	0.001	-9.04621	6.81e-05	0.000303494	MYB36	XP_028193534.1 transcription factor RAX2-like [Glycine soja]	-	-	-	-	-	-	-	ARR-B
Glyma.10G180800	1729	577	504	1	1	3	68.706	23.192	21.971	0.036	0.043	0.137	37.9563	0.072	-9.04213	1.71e-18	3.83e-17	MYB15	NP_001241360.1 MYB29 protein [Glycine max]	-	-	-	-	-	-	-	ARR-B
Glyma.10G239400	3	6	20	0	0	0	0.153	0.309	1.117	0	0	0	0.526333	0.001	-9.03983	0.00188682	0.00631513	DREB1D	XP_003536483.1 dehydration-responsive element-binding protein 1E [Glycine max]	-	-	-	-	-	GO:0003700//transcription factor activity, sequence-specific DNA binding;GO:0003723//RNA binding;GO:0003743//translation initiation factor activity	GO:0006355//regulation of transcription, DNA-templated;GO:0006413//translational initiation	AP2-EREBP
Glyma.07G095200	41	15	15	0	0	0	0.889	0.318	0.367	0	0	0	0.524667	0.001	-9.03526	2.91e-06	1.62e-05	LRK10L-2.1	XP_006583418.1 LEAF RUST 10 DISEASE-RESISTANCE LOCUS RECEPTOR-LIKE PROTEIN KINASE-like 2.1 isoform X2 [Glycine max]	-	-	-	-	-	GO:0003674//molecular_function;GO:0004672//protein kinase activity;GO:0005524//ATP binding;GO:0030247//polysaccharide binding	GO:0006468//protein phosphorylation;GO:0009306//protein secretion	--
Glyma.20G064500	324	124	112	0	1	0	14.547	5.631	5.516	0	0.049	0	8.56467	0.0163333	-9.03443	1.01e-11	1.14e-10	VQ22	XP_006606774.1 VQ motif-containing protein 22 [Glycine max]	-	-	-	-	-	-	-	--
Glyma.06G096500	11	7	29	0	0	0	0.341	0.286	0.945	0	0	0	0.524	0.001	-9.03342	7.48e-05	0.00033105	YAB4	NP_001344732.1 protein YABBY 8 [Glycine max]	-	-	-	-	-	-	GO:0007275//multicellular organism development	C2C2-YABBY
Glyma.06G149080	27	2	4	0	0	0	1.268	0.095	0.206	0	0	0	0.523	0.001	-9.03067	0.00202629	0.00673237	CBP	XP_003526846.1 citrate-binding protein [Glycine max]	-	-	-	-	-	-	-	--
Glyma.09G282600	19	9	7	0	0	0	0.83	0.398	0.336	0	0	0	0.521333	0.001	-9.02606	0.00028631	0.00114513	At5g23160	XP_003534675.1 uncharacterized protein At5g23160 [Glycine max]	-	-	-	-	-	-	-	--
Glyma.10G083000	8	9	8	0	0	0	0.48	0.546	0.526	0	0	0	0.517333	0.001	-9.01495	0.00133307	0.00462739	--	KRH32871.1 hypothetical protein GLYMA_10G083000 [Glycine max]	-	-	-	-	-	-	-	--
Glyma.05G200101	11	4	3	0	0	0	0.93	0.342	0.278	0	0	0	0.516667	0.001	-9.01309	0.0105169	0.0291939	--	-	-	-	-	-	-	-	-	--
Glyma.15G016800	820	374	448	0	3	0	52.863	24.388	31.683	0	0.211	0	36.3113	0.0703333	-9.012	5.81e-22	1.75e-20	PCR8	NP_001241518.1 protein FW2.2-like 8 [Glycine max]	-	-	-	-	GO:0005575//cellular_component;GO:0005623//cell;GO:0005886//plasma membrane;GO:0016020//membrane;GO:0016021//integral component of membrane;GO:0031224//intrinsic component of membrane;GO:0044425//membrane part;GO:0044464//cell part;GO:0071944//cell periphery	-	GO:0006950//response to stress;GO:0006979//response to oxidative stress;GO:0008150//biological_process;GO:0050896//response to stimulus	--
Glyma.13G202600	1	36	5	0	0	0	0.036	1.314	0.198	0	0	0	0.516	0.001	-9.01123	0.00145132	0.00499731	--	XP_006594414.1 uncharacterized protein LOC100790797 isoform X1 [Glycine max]	-	-	-	-	-	-	-	--
Glyma.12G076600	52	24	17	0	0	0	0.839	0.397	0.305	0	0	0	0.513667	0.001	-9.00469	3.43e-07	2.18e-06	--	XP_006592259.1 uncharacterized protein LOC100790938 isoform X1 [Glycine max]	-	-	-	-	-	-	-	--
Glyma.01G217800	40	12	31	0	0	0	0.713	0.216	0.606	0	0	0	0.511667	0.001	-8.99906	8.33e-07	5.04e-06	--	XP_014632457.1 uncharacterized protein LOC106799024 isoform X1 [Glycine max]	-	-	-	-	-	GO:0003677//DNA binding	-	--
Glyma.14G103100	1640	1590	962	3	1	4	65.991	64.715	42.465	0.11	0.044	0.185	57.7237	0.113	-8.9967	2.02e-51	3.73e-49	WRKY40	XP_003545409.1 probable WRKY transcription factor 40 [Glycine max]	-	-	-	-	GO:0031514//motile cilium	GO:0003700//transcription factor activity, sequence-specific DNA binding;GO:0043565//sequence-specific DNA binding	GO:0006355//regulation of transcription, DNA-templated;GO:0048870//cell motility	WRKY
Glyma.14G102900	881	767	373	2	1	1	36.533	32.172	16.968	0.075	0.045	0.048	28.5577	0.056	-8.99424	4.26e-27	1.9e-25	WRKY40	XP_003544566.1 probable WRKY transcription factor 40 [Glycine max]	-	-	-	-	GO:0005576//extracellular region;GO:0042729//DASH complex;GO:0072686//mitotic spindle	GO:0003700//transcription factor activity, sequence-specific DNA binding;GO:0043565//sequence-specific DNA binding	GO:0006355//regulation of transcription, DNA-templated;GO:0007618//mating;GO:0008608//attachment of spindle microtubules to kinetochore	WRKY
Glyma.03G083700	17	8	8	0	0	0	0.767	0.365	0.396	0	0	0	0.509333	0.001	-8.99247	0.000355292	0.00139787	AGL80	XP_003520978.1 agamous-like MADS-box protein AGL80 [Glycine max]	-	-	-	-	-	GO:0003677//DNA binding;GO:0046983//protein dimerization activity	-	MADS
Glyma.15G109700	28	5	2	0	0	0	1.212	0.219	0.095	0	0	0	0.508667	0.001	-8.99058	0.00146412	0.00503696	At4g22030	KRH11464.1 hypothetical protein GLYMA_15G109700 [Glycine max]	-	-	-	-	-	-	GO:0006629//lipid metabolic process	--
Glyma.18G276000	14	11	18	0	0	0	0.474	0.377	0.669	0	0	0	0.506667	0.001	-8.98489	4.48e-05	0.000206001	abhd17c	XP_003552623.1 alpha/beta hydrolase domain-containing protein 17C isoform X2 [Glycine max]	-	-	-	-	-	GO:0008236//serine-type peptidase activity;GO:0016787//hydrolase activity;GO:0047570//3-oxoadipate enol-lactonase activity	GO:0006508//proteolysis;GO:0042952//beta-ketoadipate pathway	--
Glyma.13G290600	6	4	19	0	0	0	0.295	0.199	1.024	0	0	0	0.506	0.001	-8.98299	0.00146192	0.00503018	LSH10	NP_001235660.2 Light-dependent Short Hypocotyls10-like protein [Glycine max]	-	-	-	-	-	-	-	--
Glyma.08G100400	38	10	16	0	0	0	0.873	0.232	0.403	0	0	0	0.502667	0.001	-8.97346	8.09e-06	4.23e-05	At1g06800	XP_003532708.1 phospholipase A1-Igamma1, chloroplastic [Glycine max]	-	-	-	-	-	GO:0016788//hydrolase activity, acting on ester bonds	GO:0006629//lipid metabolic process	--
Glyma.10G203500	25	20	8	0	0	0	0.697	0.564	0.245	0	0	0	0.502	0.001	-8.97154	2.02e-05	9.87e-05	CYP76B6	XP_003536316.2 geraniol 8-hydroxylase [Glycine max]	-	-	-	-	-	GO:0005506//iron ion binding;GO:0016705//oxidoreductase activity, acting on paired donors, with incorporation or reduction of molecular oxygen;GO:0020037//heme binding	GO:0055114//oxidation-reduction process	--
Glyma.19G164100	239	64	217	0	1	0	11.935	3.233	11.888	0	0.054	0	9.01867	0.018	-8.96877	2.68e-11	2.86e-10	ERF15	XP_003553495.1 ethylene-responsive transcription factor 1B [Glycine max]	Environmental Information Processing;Environmental Information Processing	Signal transduction;Signal transduction	ko04075//Plant hormone signal transduction;ko04016//MAPK signaling pathway - plant	K14516;K14516	-	GO:0003700//transcription factor activity, sequence-specific DNA binding	GO:0006355//regulation of transcription, DNA-templated	AP2-EREBP
Glyma.06G050000	19	13	7	0	0	0	0.717	0.496	0.29	0	0	0	0.501	0.001	-8.96867	0.000132907	0.000563678	RAX3	XP_003527745.1 transcription factor RAX3 [Glycine max]	-	-	-	-	-	-	-	ARR-B
Glyma.20G068000	11	3	6	0	0	0	0.798	0.22	0.478	0	0	0	0.498667	0.001	-8.96193	0.00628075	0.0185392	--	XP_003555689.1 uncharacterized protein LOC100793762 [Glycine max]	-	-	-	-	-	-	-	--
Glyma.11G198600	9	7	2	0	0	0	0.73	0.575	0.178	0	0	0	0.494333	0.001	-8.94934	0.0109231	0.0302265	--	KRH30656.1 hypothetical protein GLYMA_11G198600 [Glycine max]	-	-	-	-	-	-	-	--
Glyma.13G110250	4	12	9	0	0	0	0.228	0.691	0.562	0	0	0	0.493667	0.001	-8.94739	0.00199122	0.00662809	--	NP_001236268.1 uncharacterized protein LOC100306012 [Glycine max]	-	-	-	-	GO:0016021//integral component of membrane	GO:0005388//calcium-transporting ATPase activity	GO:0006816//calcium ion transport	--
Glyma.08G273600	6	8	11	0	0	0	0.338	0.456	0.68	0	0	0	0.491333	0.001	-8.94056	0.00152245	0.00521108	At5g65660	XP_003531970.1 uncharacterized protein At5g65660 [Glycine max]	-	-	-	-	-	-	-	--
Glyma.15G142200	139	344	64	0	0	1	12.389	31.014	6.258	0	0	0.103	16.5537	0.0343333	-8.91333	4.45e-11	4.63e-10	--	KHN14674.1 hypothetical protein glysoja_024769 [Glycine soja]	-	-	-	-	-	-	-	--
Glyma.02G131300	7	12	1	0	0	0	0.499	0.865	0.078	0	0	0	0.480667	0.001	-8.90889	0.0113141	0.0311846	--	KHN37520.1 hypothetical protein glysoja_034386 [Glycine soja]	-	-	-	-	-	-	-	--
Glyma.07G178300	11	7	6	0	0	0	0.641	0.412	0.383	0	0	0	0.478667	0.001	-8.90288	0.00190467	0.00637041	--	XP_003529246.1 uncharacterized protein LOC100785335 [Glycine max]	-	-	-	-	-	GO:0009055//electron carrier activity	-	--
Glyma.07G248400	4	4	16	0	0	0	0.224	0.226	0.981	0	0	0	0.477	0.001	-8.89785	0.00371654	0.0116047	RAA1	XP_003529571.1 flowering-promoting factor 1-like protein 3 [Glycine max]	-	-	-	-	-	-	-	--
Glyma.20G097500	1	6	32	0	0	0	0.034	0.204	1.179	0	0	0	0.472333	0.001	-8.88366	0.00159474	0.00543095	OSH71	XP_006605816.1 homeobox protein knotted-1-like 1 [Glycine max]	-	-	-	-	GO:0005634//nucleus	GO:0003677//DNA binding	GO:0006355//regulation of transcription, DNA-templated	HB
Glyma.18G061300	1	26	9	0	0	0	0.038	0.995	0.373	0	0	0	0.468667	0.001	-8.87242	0.00164325	0.00558077	GA2OX8	XP_003551259.1 gibberellin 2-beta-dioxygenase 8 [Glycine max]	-	-	-	-	-	GO:0016491//oxidoreductase activity	GO:0055114//oxidation-reduction process	--
Glyma.08G042100	2949	1566	1795	2	8	3	130.888	70.305	87.399	0.081	0.387	0.153	96.1973	0.207	-8.86022	7.15e-65	2.49e-62	MYB62	NP_001235837.2 MYB transcription factor MYB184 [Glycine max]	-	-	-	-	-	GO:0003677//DNA binding	-	ARR-B
Glyma.04G099200	226	104	79	1	0	0	12.292	5.722	4.714	0.049	0	0	7.576	0.0163333	-8.85747	1.14e-10	1.13e-09	--	XP_003522783.2 uncharacterized protein LOC100808609 [Glycine max]	-	-	-	-	-	-	GO:0007283//spermatogenesis	--
Glyma.19G115000	35	27	9	0	0	0	0.673	0.525	0.19	0	0	0	0.462667	0.001	-8.85383	3.47e-06	1.92e-05	EIX1	XP_003553344.2 receptor-like protein EIX1 [Glycine max]	-	-	-	-	-	GO:0005515//protein binding	-	--
Glyma.U002100	39	18	28	0	0	0	0.607	0.289	0.49	0	0	0	0.462	0.001	-8.85175	3.23e-07	2.06e-06	EIX2	XP_014628709.1 receptor-like protein EIX2 [Glycine max]	-	-	-	-	GO:0042729//DASH complex;GO:0072686//mitotic spindle	GO:0005515//protein binding	GO:0008608//attachment of spindle microtubules to kinetochore	--
Glyma.18G254200	5	16	25	0	0	0	0.142	0.461	0.781	0	0	0	0.461333	0.001	-8.84967	9.05e-05	0.00039545	AATP1	XP_006602892.1 AAA-ATPase ASD, mitochondrial [Glycine max]	-	-	-	-	GO:0000502//proteasome complex;GO:0009360//DNA polymerase III complex;GO:0009379//Holliday junction helicase complex	GO:0003723//RNA binding;GO:0003724//RNA helicase activity;GO:0003887//DNA-directed DNA polymerase activity;GO:0004176//ATP-dependent peptidase activity;GO:0004222//metalloendopeptidase activity;GO:0004252//serine-type endopeptidase activity;GO:0004386//helicase activity;GO:0005524//ATP binding;GO:0009378//four-way junction helicase activity;GO:0016818//hydrolase activity, acting on acid anhydride…	GO:0006260//DNA replication;GO:0006281//DNA repair;GO:0006310//DNA recombination;GO:0006508//proteolysis;GO:0010498//proteasomal protein catabolic process;GO:0019941//modification-dependent protein catabolic process;GO:0032297//negative regulation of DNA-dependent DNA replication initiation;GO:0043107//type IV pilus-dependent motility;GO:0051301//cell division	--
Glyma.15G263000	12	7	23	0	0	0	0.373	0.22	0.785	0	0	0	0.459333	0.001	-8.8434	0.000104	0.000449462	At3g13560	XP_006598220.1 extensin [Glycine max]	-	-	-	-	-	-	-	--
Glyma.06G042200	7	6	9	0	0	0	0.419	0.363	0.591	0	0	0	0.457667	0.001	-8.83815	0.0028257	0.00907165	--	KRH52030.1 hypothetical protein GLYMA_06G042200 [Glycine max]	-	-	-	-	-	-	-	--
Glyma.09G128400	620	133	223	0	2	0	19.82	4.308	7.82	0	0.07	0	10.6493	0.0233333	-8.83415	1.77e-09	1.53e-08	UGT88B1	XP_003533971.1 UDP-glycosyltransferase 88A1 [Glycine max]	Metabolism;Metabolism	Global and overview maps;Biosynthesis of other secondary metabolites	ko01110//Biosynthesis of secondary metabolites;ko00941//Flavonoid biosynthesis	K22845;K22845	-	GO:0008194//UDP-glycosyltransferase activity;GO:0016758//transferase activity, transferring hexosyl groups	-	--
Glyma.10G177400	4	1	17	0	0	0	0.235	0.059	1.072	0	0	0	0.455333	0.001	-8.83078	0.0105322	0.029231	--	XP_003536191.1 uncharacterized protein LOC100775961 [Glycine max]	-	-	-	-	-	GO:0004373//glycogen (starch) synthase activity;GO:0008168//methyltransferase activity;GO:0009011//starch synthase activity;GO:0046025//precorrin-6Y C5,15-methyltransferase (decarboxylating) activity	GO:0005978//glycogen biosynthetic process;GO:0008299//isoprenoid biosynthetic process;GO:0046140//corrin biosynthetic process	--
Glyma.01G228700	18825	6426	8859	26	24	24	689.953	238.242	356.22	0.871	0.958	1.012	428.138	0.947	-8.8205	9.34e-100	1.12e-96	CHS7	NP_001340309.1 chalcone synthase 7 [Glycine max]	Metabolism;Metabolism;Metabolism;Organismal Systems	Global and overview maps;Global and overview maps;Biosynthesis of other secondary metabolites;Environmental adaptation	ko01100//Metabolic pathways;ko01110//Biosynthesis of secondary metabolites;ko00941//Flavonoid biosynthesis;ko04712//Circadian rhythm - plant	K00660;K00660;K00660;K00660	GO:0016020//membrane	GO:0004315//3-oxoacyl-[acyl-carrier-protein] synthase activity;GO:0004421//hydroxymethylglutaryl-CoA synthase activity;GO:0016747//transferase activity, transferring acyl groups other than amino-acyl groups	GO:0006633//fatty acid biosynthetic process	--
Glyma.14G201700	1	4	48	0	0	0	0.023	0.095	1.233	0	0	0	0.450333	0.001	-8.81485	0.000786115	0.00288064	GSVIVT00023967001	XP_028201168.1 peroxidase 4-like [Glycine soja]	Metabolism;Metabolism;Metabolism	Global and overview maps;Global and overview maps;Biosynthesis of other secondary metabolites	ko01100//Metabolic pathways;ko01110//Biosynthesis of secondary metabolites;ko00940//Phenylpropanoid biosynthesis	K00430;K00430;K00430	-	GO:0003674//molecular_function;GO:0004601//peroxidase activity;GO:0020037//heme binding	GO:0006979//response to oxidative stress;GO:0008150//biological_process;GO:0055114//oxidation-reduction process	--
Glyma.13G066100	856	253	305	1	0	2	26.296	7.861	10.279	0.028	0	0.071	14.812	0.033	-8.81008	9.99e-14	1.4e-12	AATP1	XP_003543646.1 AAA-ATPase ASD, mitochondrial [Glycine max]	-	-	-	-	GO:0000502//proteasome complex;GO:0009360//DNA polymerase III complex;GO:0009379//Holliday junction helicase complex	GO:0003723//RNA binding;GO:0003724//RNA helicase activity;GO:0003887//DNA-directed DNA polymerase activity;GO:0004176//ATP-dependent peptidase activity;GO:0004222//metalloendopeptidase activity;GO:0004386//helicase activity;GO:0005524//ATP binding;GO:0009378//four-way junction helicase activity;GO:0016887//ATPase activity	GO:0006260//DNA replication;GO:0006281//DNA repair;GO:0006310//DNA recombination;GO:0006508//proteolysis;GO:0010498//proteasomal protein catabolic process;GO:0019941//modification-dependent protein catabolic process;GO:0051301//cell division	--
Glyma.07G013900	8	423	26	1	0	0	0.33	17.225	1.153	0.042	0	0	6.236	0.014	-8.79905	0.000156777	0.000657999	MIOX1	KRH47182.1 hypothetical protein GLYMA_07G013900 [Glycine max]	Metabolism;Metabolism;Metabolism	Global and overview maps;Carbohydrate metabolism;Carbohydrate metabolism	ko01100//Metabolic pathways;ko00562//Inositol phosphate metabolism;ko00053//Ascorbate and aldarate metabolism	K00469;K00469;K00469	GO:0005737//cytoplasm	GO:0005506//iron ion binding;GO:0050113//inositol oxygenase activity	GO:0019310//inositol catabolic process;GO:0055114//oxidation-reduction process	--
Glyma.01G007500	314	269	189	2	0	0	4.727	4.096	3.121	0.027	0	0	3.98133	0.009	-8.78911	1.1e-14	1.71e-13	HSL2	XP_003517639.1 receptor-like protein kinase HSL1 [Glycine max]	-	-	-	-	-	GO:0004672//protein kinase activity;GO:0005515//protein binding;GO:0005524//ATP binding	GO:0006468//protein phosphorylation	--
Glyma.19G162100	1050	675	546	1	3	1	30.544	19.862	17.424	0.026	0.095	0.033	22.61	0.0513333	-8.78285	1.81e-32	1.14e-30	CYP94A1	XP_003553484.1 cytochrome P450 94A1 [Glycine max]	Metabolism	Lipid metabolism	ko00073//Cutin, suberine and wax biosynthesis	K13407	-	GO:0005506//iron ion binding;GO:0016705//oxidoreductase activity, acting on paired donors, with incorporation or reduction of molecular oxygen;GO:0020037//heme binding	GO:0055114//oxidation-reduction process	--
Glyma.08G345500	12	22	10	0	0	0	0.35	0.648	0.32	0	0	0	0.439333	0.001	-8.77917	5.17e-05	0.000235258	OXI1	XP_003530847.1 serine/threonine-protein kinase OXI1 [Glycine max]	Environmental Information Processing	Signal transduction	ko04016//MAPK signaling pathway - plant	K20714	-	GO:0004672//protein kinase activity;GO:0005524//ATP binding	GO:0006468//protein phosphorylation	--
Glyma.12G094400	7	9	30	0	0	0	0.188	0.245	0.884	0	0	0	0.439	0.001	-8.77808	0.000104394	0.000451029	ALMT2	XP_003539851.1 aluminum-activated malate transporter 2 [Glycine max]	-	-	-	-	GO:0005886//plasma membrane	GO:0022857//transmembrane transporter activity	GO:0015743//malate transport;GO:0055085//transmembrane transport	--
Glyma.15G131300	11	12	0	0	0	0	0.613	0.704	0	0	0	0	0.439	0.001	-8.77808	0.0177271	0.0461094	--	KRH11800.1 hypothetical protein GLYMA_15G131300 [Glycine max]	-	-	-	-	-	-	-	--
Glyma.02G054900	577	242	167	0	0	2	48.259	20.473	15.323	0	0	0.192	28.0183	0.064	-8.77408	1.03e-10	1.02e-09	--	NP_001236190.1 uncharacterized protein LOC100527189 [Glycine max]	-	-	-	-	-	-	-	--
Glyma.10G272000	497	243	194	1	1	0	8.187	4.049	3.5	0.018	0.018	0	5.24533	0.012	-8.77186	9.5e-15	1.48e-13	BC10	NP_001304618.2 core-2/I-branching enzyme domain-containing protein [Glycine max]	-	-	-	-	GO:0016020//membrane	GO:0016757//transferase activity, transferring glycosyl groups	-	--
Glyma.20G139100	17	25	14	0	0	0	0.384	0.571	0.347	0	0	0	0.434	0.001	-8.76155	6.81e-06	3.6e-05	CRK29	XP_028220439.1 uncharacterized protein LOC114402114 [Glycine soja]	-	-	-	-	-	GO:0004672//protein kinase activity;GO:0005524//ATP binding	GO:0006468//protein phosphorylation	--
Glyma.14G040000	11	13	19	0	0	0	0.317	0.379	0.6	0	0	0	0.432	0.001	-8.75489	4.7e-05	0.000215684	PBL2	XP_006595795.1 probable serine/threonine-protein kinase PBL2 [Glycine max]	-	-	-	-	-	GO:0004672//protein kinase activity;GO:0005524//ATP binding	GO:0006468//protein phosphorylation	--
Glyma.20G116700	6	4	8	0	0	0	0.412	0.278	0.603	0	0	0	0.431	0.001	-8.75154	0.00807795	0.0231497	--	XP_028221043.1 uncharacterized protein LOC114402600 [Glycine soja]	-	-	-	-	GO:0005789//endoplasmic reticulum membrane	-	-	--
Glyma.18G177000	15	4	13	0	0	0	0.582	0.157	0.553	0	0	0	0.430667	0.001	-8.75043	0.000609998	0.00229266	CAD	XP_003552158.1 probable mannitol dehydrogenase [Glycine max]	-	-	-	-	-	GO:0004024//alcohol dehydrogenase activity, zinc-dependent;GO:0004617//phosphoglycerate dehydrogenase activity;GO:0008270//zinc ion binding;GO:0008743//L-threonine 3-dehydrogenase activity;GO:0016491//oxidoreductase activity;GO:0016655//oxidoreductase activity, acting on NAD(P)H, quinone or similar compound as acceptor;GO:0018467//formaldehyde dehydrogenase activity;GO:0050607//mycothiol-dependen…	GO:0006113//fermentation;GO:0006564//L-serine biosynthetic process;GO:0006567//threonine catabolic process;GO:0006631//fatty acid metabolic process;GO:0008152//metabolic process;GO:0009404//toxin metabolic process;GO:0010127//mycothiol-dependent detoxification;GO:0019439//aromatic compound catabolic process;GO:0030494//bacteriochlorophyll biosynthetic process;GO:0042400//ectoine catabolic process…	--
Glyma.17G224500	244	133	107	0	0	1	8.047	4.437	3.871	0	0	0.038	5.45167	0.0126667	-8.74952	1.32e-11	1.46e-10	LECRK91	RZB58138.1 L-type lectin-domain containing receptor kinase IX.1 [Glycine soja]	-	-	-	-	GO:0016020//membrane	GO:0004672//protein kinase activity;GO:0005524//ATP binding;GO:0030246//carbohydrate binding	GO:0006468//protein phosphorylation	--
Glyma.10G262600	19	9	9	0	0	0	0.645	0.31	0.335	0	0	0	0.43	0.001	-8.74819	0.000172918	0.000721399	PUB22	XP_003535700.1 E3 ubiquitin-protein ligase PUB22 [Glycine max]	-	-	-	-	-	GO:0004842//ubiquitin-protein transferase activity;GO:0008270//zinc ion binding	GO:0016567//protein ubiquitination	--
Glyma.06G088800	2	7	24	0	0	0	0.072	0.256	0.95	0	0	0	0.426	0.001	-8.73471	0.00153559	0.00525148	AUR1	XP_028235567.1 serine/threonine-protein kinase Aurora-1 [Glycine soja]	-	-	-	-	-	GO:0004672//protein kinase activity;GO:0005524//ATP binding	GO:0006468//protein phosphorylation	--
Glyma.20G171900	19	11	3	0	0	0	0.725	0.424	0.126	0	0	0	0.425	0.001	-8.73132	0.000766149	0.0028144	PER5	XP_003556178.1 lignin-forming anionic peroxidase [Glycine max]	Metabolism;Metabolism;Metabolism	Global and overview maps;Global and overview maps;Biosynthesis of other secondary metabolites	ko01100//Metabolic pathways;ko01110//Biosynthesis of secondary metabolites;ko00940//Phenylpropanoid biosynthesis	K00430;K00430;K00430	-	GO:0004601//peroxidase activity;GO:0020037//heme binding	GO:0006979//response to oxidative stress;GO:0055114//oxidation-reduction process	--
[truncated: 10,271 more rows]

## Sheet: Table S4
Table S4. WT 36 h-vs-OE 36 h significantly different gene information
id	WT36h-1_count	WT36h-2_count	WT36h-3_count	OE36h-1_count	OE36h-2_count	OE36h-3_count	WT36h-1_fpkm	WT36h-2_fpkm	WT36h-3_fpkm	OE36h-1_fpkm	OE36h-2_fpkm	OE36h-3_fpkm	WT36h_mean	OE36h_mean	log2(fc)	PValue	FDR	Symbol	Description	KEGG_A_class	KEGG_B_class	Pathway	K_ID	GO Component	GO Function	GO Process	TF_family
[truncated: 15,351 more rows]

## Sheet: Table S5
Table S5. Information of shared up-regulated DEGs at three time points
[truncated: 43 more rows]
[truncated: 3 more columns]

[truncated: 22 more sheets: Table S6, Table S7, Table S8, Table S9, Table S10, Table S11, Table S12, Table S13, Table S14, Table S15, Table S16, Table S17, Table S18, Table S19, Table S20, Table S21, Table S22, Table S23, Table S24, Table S25 …]
